# Supplementary material for: Spatial distribution of Madeira Island Laurisilva endemic spiders (Arachnida: Araneae)
Source: Biodivers Data J. 2014 Feb 14;(2):e1051. doi: 10.3897/BDJ.2.e1051 (PMC4030250; doi:10.3897/BDJ.2.e1051)
Supplement: XML Treatment for Centromerus variegatus [file BDJ.2.e1051-treatment10.xml]

<!DOCTYPE tp:taxon-treatment
  PUBLIC "-//TaxonX//DTD Taxonomic Treatment Publishing DTD v0 20100105//EN" "tax-treatment-NSO.dtd">
<tp:taxon-treatment xmlns:tp="http://www.plazi.org/taxpub"><tp:treatment-meta><mixed-citation publication-type="journal"><person-group><name><surname>Crespo</surname><given-names>Luís C.</given-names></name><name><surname>Boieiro</surname><given-names>Mário</given-names></name><name><surname>Cardoso</surname><given-names>Pedro</given-names></name><name><surname>Aguiar</surname><given-names>Carlos A.S.</given-names></name><name><surname>Amorim</surname><given-names>Isabel R.</given-names></name><name><surname>Barrinha</surname><given-names>Carla</given-names></name><name><surname>Borges</surname><given-names>Paulo A.V.</given-names></name><name><surname>Menezes</surname><given-names>Dília</given-names></name><name><surname>Pereira</surname><given-names>Fernando</given-names></name><name><surname>Rego</surname><given-names>Carla</given-names></name><name><surname>Ribeiro</surname><given-names>Sérvio</given-names></name><name><surname>Silva</surname><given-names>Israel F.</given-names></name><name><surname>Serrano</surname><given-names>Artur R.M.</given-names></name></person-group><article-title>Spatial distribution of Madeira Island Laurisilva endemic spiders (<tp:taxon-name><tp:taxon-name-part taxon-name-part-type="class">Arachnida</tp:taxon-name-part></tp:taxon-name>: <tp:taxon-name><tp:taxon-name-part taxon-name-part-type="order">Araneae</tp:taxon-name-part></tp:taxon-name>)</article-title><source>Biodivers Data J</source><day>14</day><month>2</month><year>2014</year><volume>2014</volume><issue>2</issue><pub-id pub-id-type="doi">10.3897/BDJ.2.e1051</pub-id></mixed-citation></tp:treatment-meta><tp:nomenclature><tp:taxon-name><tp:taxon-name-part taxon-name-part-type="genus">Centromerus</tp:taxon-name-part> <tp:taxon-name-part taxon-name-part-type="species">variegatus</tp:taxon-name-part></tp:taxon-name><tp:taxon-authority>Denis, 1962</tp:taxon-authority></tp:nomenclature><tp:treatment-sec sec-type="materials"><title>Materials</title><list list-type="alpha-lower" list-content="occurrences"><list-item><p><bold>Type status:</bold> <named-content xmlns:xlink="http://www.w3.org/1999/xlink" content-type="dwc:typeStatus" xlink:type="simple">Other material</named-content>. <bold>Occurrence:</bold> sex: <named-content xmlns:xlink="http://www.w3.org/1999/xlink" content-type="dwc:sex" xlink:type="simple">1 male, 2 females</named-content>; <bold>Location:</bold> locationID: <named-content xmlns:xlink="http://www.w3.org/1999/xlink" content-type="dwc:locationID" xlink:type="simple">25</named-content>; higherGeography: <named-content xmlns:xlink="http://www.w3.org/1999/xlink" content-type="dwc:higherGeography" xlink:type="simple">Macaronesia</named-content>; continent: <named-content xmlns:xlink="http://www.w3.org/1999/xlink" content-type="dwc:continent" xlink:type="simple">Europe</named-content>; waterBody: <named-content xmlns:xlink="http://www.w3.org/1999/xlink" content-type="dwc:waterBody" xlink:type="simple">Atlantic Ocean</named-content>; islandGroup: <named-content xmlns:xlink="http://www.w3.org/1999/xlink" content-type="dwc:islandGroup" xlink:type="simple">Madeira archipelago</named-content>; island: <named-content xmlns:xlink="http://www.w3.org/1999/xlink" content-type="dwc:island" xlink:type="simple">Madeira</named-content>; country: <named-content xmlns:xlink="http://www.w3.org/1999/xlink" content-type="dwc:country" xlink:type="simple">Portugal</named-content>; countryCode: <named-content xmlns:xlink="http://www.w3.org/1999/xlink" content-type="dwc:countryCode" xlink:type="simple">PT</named-content>; stateProvince: <named-content xmlns:xlink="http://www.w3.org/1999/xlink" content-type="dwc:stateProvince" xlink:type="simple">Madeira</named-content>; county: <named-content xmlns:xlink="http://www.w3.org/1999/xlink" content-type="dwc:county" xlink:type="simple">Porto Moniz</named-content>; locality: <named-content xmlns:xlink="http://www.w3.org/1999/xlink" content-type="dwc:locality" xlink:type="simple">Fanal</named-content>; verbatimElevation: <named-content xmlns:xlink="http://www.w3.org/1999/xlink" content-type="dwc:verbatimElevation" xlink:type="simple">890</named-content>; decimalLatitude: <named-content xmlns:xlink="http://www.w3.org/1999/xlink" content-type="dwc:decimalLatitude" xlink:type="simple">32.8236</named-content>; decimalLongitude: <named-content xmlns:xlink="http://www.w3.org/1999/xlink" content-type="dwc:decimalLongitude" xlink:type="simple">-17.156</named-content>; geodeticDatum: <named-content xmlns:xlink="http://www.w3.org/1999/xlink" content-type="dwc:geodeticDatum" xlink:type="simple">WGS84</named-content>; <bold>Event:</bold> samplingProtocol: <named-content xmlns:xlink="http://www.w3.org/1999/xlink" content-type="dwc:samplingProtocol" xlink:type="simple">Direct sampling</named-content></p></list-item></list></tp:treatment-sec><tp:treatment-sec sec-type="Ecological interactions"><title>Ecological interactions</title><sec sec-type="Native status"><title>Native status</title><p>SIE</p></sec></tp:treatment-sec><tp:treatment-sec sec-type="Distribution"><title>Distribution</title><p>Madeira island (Fig. <xref ref-type="fig" rid="F562127">1</xref><xref ref-type="fig" rid="F562135">d</xref>)</p></tp:treatment-sec><tp:treatment-sec sec-type="Notes"><title>Notes</title><p>Records of <italic><tp:taxon-name><tp:taxon-name-part taxon-name-part-type="genus">Centromerus</tp:taxon-name-part> <tp:taxon-name-part taxon-name-part-type="species">variegatus</tp:taxon-name-part></tp:taxon-name></italic> are extremely scarce. After its formal description based on five specimens collected in Santo da Serra (<xref ref-type="bibr" rid="B485782">Denis 1962</xref>), only an additional specimen was later reported from Rabaçal (<xref ref-type="bibr" rid="B486083">Wunderlich 1987</xref>).</p></tp:treatment-sec><tp:treatment-sec><!--Section generated to contain objects referenced in tp:taxon-treatment.--><fig-group id="F562127" position="float" orientation="portrait"><caption><p>Sampling sites and distribution of endemic spider species in Madeira island. See Table <xref ref-type="table" rid="T486122">1</xref> for detailed information on site location. Circles: present records; rhombuses: records from <xref ref-type="bibr" rid="B486030">Schenkel (1938)</xref>; squares: records from <xref ref-type="bibr" rid="B485782">Denis (1962)</xref>; triangles: records from <xref ref-type="bibr" rid="B486083">Wunderlich (1987)</xref>.</p></caption><fig id="F562132" position="float" orientation="portrait"><label>Figure 1a.</label><caption><p>sampling sites in Madeira island. Laurisilva cover shaded grey. Sites 15 and 16 are not in Laurisilva;</p></caption><graphic xmlns:xlink="http://www.w3.org/1999/xlink" xlink:href="biodiversity_data_journal-2-e1051-g001_a.jpg" xlink:type="simple" position="float" orientation="portrait"/></fig><fig id="F562133" position="float" orientation="portrait"><label>Figure 1b.</label><caption><p>distribution of <italic><tp:taxon-name><tp:taxon-name-part taxon-name-part-type="genus">Macarophaeus</tp:taxon-name-part> <tp:taxon-name-part taxon-name-part-type="species">cultior</tp:taxon-name-part></tp:taxon-name></italic>;</p></caption><graphic xmlns:xlink="http://www.w3.org/1999/xlink" xlink:href="biodiversity_data_journal-2-e1051-g001_b.jpg" xlink:type="simple" position="float" orientation="portrait"/></fig><fig id="F562134" position="float" orientation="portrait"><label>Figure 1c.</label><caption><p>distribution of <italic><tp:taxon-name><tp:taxon-name-part taxon-name-part-type="genus">Hahnia</tp:taxon-name-part> <tp:taxon-name-part taxon-name-part-type="species">insulana</tp:taxon-name-part></tp:taxon-name></italic>;</p></caption><graphic xmlns:xlink="http://www.w3.org/1999/xlink" xlink:href="biodiversity_data_journal-2-e1051-g001_c.jpg" xlink:type="simple" position="float" orientation="portrait"/></fig><fig id="F562135" position="float" orientation="portrait"><label>Figure 1d.</label><caption><p>distribution of <italic><tp:taxon-name><tp:taxon-name-part taxon-name-part-type="genus">Centromerus</tp:taxon-name-part> <tp:taxon-name-part taxon-name-part-type="species">variegatus</tp:taxon-name-part></tp:taxon-name></italic>.</p></caption><graphic xmlns:xlink="http://www.w3.org/1999/xlink" xlink:href="biodiversity_data_journal-2-e1051-g001_d.jpg" xlink:type="simple" position="float" orientation="portrait"/></fig></fig-group><table-wrap id="T486122" position="float" orientation="portrait"><label>Table 1.</label><caption><p>Study sites, sampling date/period and collecting method. Geographic coordinates in decimal degrees.</p></caption><table rules="all" border="0"><tbody><tr><th rowspan="1" colspan="5">Study sites</th><th rowspan="1" colspan="2">Sampling</th></tr><tr><td rowspan="1" colspan="1">Code</td><td rowspan="1" colspan="1">Site</td><td rowspan="1" colspan="1">Lat. (N)</td><td rowspan="1" colspan="1">Long. (W)</td><td rowspan="1" colspan="1">Altitude (m)</td><td rowspan="1" colspan="1">Pitfall trapping period</td><td rowspan="1" colspan="1">Direct sampling period</td></tr><tr><td rowspan="1" colspan="1">1</td><td rowspan="1" colspan="1">Funduras</td><td rowspan="1" colspan="1">
              <named-content xmlns:xlink="http://www.w3.org/1999/xlink" content-type="dwc:verbatimLatitude" xlink:type="simple">32.7493</named-content>
            </td><td rowspan="1" colspan="1">
              <named-content xmlns:xlink="http://www.w3.org/1999/xlink" content-type="dwc:verbatimLongitude" xlink:type="simple">-16.8114</named-content>
            </td><td rowspan="1" colspan="1">500</td><td rowspan="1" colspan="1">22.V-05.VI.2006</td><td rowspan="1" colspan="1">04.VI.2007</td></tr><tr><td rowspan="1" colspan="1">2</td><td rowspan="1" colspan="1">Funduras</td><td rowspan="1" colspan="1">
              <named-content xmlns:xlink="http://www.w3.org/1999/xlink" content-type="dwc:verbatimLatitude" xlink:type="simple">32.7540</named-content>
            </td><td rowspan="1" colspan="1">
              <named-content xmlns:xlink="http://www.w3.org/1999/xlink" content-type="dwc:verbatimLongitude" xlink:type="simple">-16.8099</named-content>
            </td><td rowspan="1" colspan="1">552</td><td rowspan="1" colspan="1">22.V-05.VI.2006</td><td rowspan="1" colspan="1">04.VI.2007</td></tr><tr><td rowspan="1" colspan="1">3</td><td rowspan="1" colspan="1">Fajã da Nogueira – Levada Pte. Roquete</td><td rowspan="1" colspan="1">
              <named-content xmlns:xlink="http://www.w3.org/1999/xlink" content-type="dwc:verbatimLatitude" xlink:type="simple">32.7391</named-content>
            </td><td rowspan="1" colspan="1">
              <named-content xmlns:xlink="http://www.w3.org/1999/xlink" content-type="dwc:verbatimLongitude" xlink:type="simple">-16.9156</named-content>
            </td><td rowspan="1" colspan="1">1074</td><td rowspan="1" colspan="1">23.V-06.VI.2006</td><td rowspan="1" colspan="1">-</td></tr><tr><td rowspan="1" colspan="1">4</td><td rowspan="1" colspan="1">Fajã da Nogueira – Mtdo. do Leacoque</td><td rowspan="1" colspan="1">
              <named-content xmlns:xlink="http://www.w3.org/1999/xlink" content-type="dwc:verbatimLatitude" xlink:type="simple">32.7415</named-content>
            </td><td rowspan="1" colspan="1">
              <named-content xmlns:xlink="http://www.w3.org/1999/xlink" content-type="dwc:verbatimLongitude" xlink:type="simple">-16.9161</named-content>
            </td><td rowspan="1" colspan="1">630</td><td rowspan="1" colspan="1">23.V-06.VI.2006</td><td rowspan="1" colspan="1">06.VI.2007</td></tr><tr><td rowspan="1" colspan="1">5</td><td rowspan="1" colspan="1">Fajã da Nogueira – Casa do Levadeiro</td><td rowspan="1" colspan="1">
              <named-content xmlns:xlink="http://www.w3.org/1999/xlink" content-type="dwc:verbatimLatitude" xlink:type="simple">32.7406</named-content>
            </td><td rowspan="1" colspan="1">
              <named-content xmlns:xlink="http://www.w3.org/1999/xlink" content-type="dwc:verbatimLongitude" xlink:type="simple">-16.9136</named-content>
            </td><td rowspan="1" colspan="1">989</td><td rowspan="1" colspan="1">23.V-06.VI.2006</td><td rowspan="1" colspan="1">-</td></tr><tr><td rowspan="1" colspan="1">6</td><td rowspan="1" colspan="1">Fajã da Nogueira – Mtdo. do Leacoque</td><td rowspan="1" colspan="1">
              <named-content xmlns:xlink="http://www.w3.org/1999/xlink" content-type="dwc:verbatimLatitude" xlink:type="simple">32.7418</named-content>
            </td><td rowspan="1" colspan="1">
              <named-content xmlns:xlink="http://www.w3.org/1999/xlink" content-type="dwc:verbatimLongitude" xlink:type="simple">-16.9177</named-content>
            </td><td rowspan="1" colspan="1">614</td><td rowspan="1" colspan="1">23.V-06.VI.2006</td><td rowspan="1" colspan="1">06.VI.2007</td></tr><tr><td rowspan="1" colspan="1">7</td><td rowspan="1" colspan="1">Fajã da Nogueira – Tanque</td><td rowspan="1" colspan="1">
              <named-content xmlns:xlink="http://www.w3.org/1999/xlink" content-type="dwc:verbatimLatitude" xlink:type="simple">32.7425</named-content>
            </td><td rowspan="1" colspan="1">
              <named-content xmlns:xlink="http://www.w3.org/1999/xlink" content-type="dwc:verbatimLongitude" xlink:type="simple">-16.9168</named-content>
            </td><td rowspan="1" colspan="1">845</td><td rowspan="1" colspan="1">23.V-06.VI.2006</td><td rowspan="1" colspan="1">06.VI.2007</td></tr><tr><td rowspan="1" colspan="1">8</td><td rowspan="1" colspan="1">Fajã da Nogueira – Til Gigante</td><td rowspan="1" colspan="1">
              <named-content xmlns:xlink="http://www.w3.org/1999/xlink" content-type="dwc:verbatimLatitude" xlink:type="simple">32.7457</named-content>
            </td><td rowspan="1" colspan="1">
              <named-content xmlns:xlink="http://www.w3.org/1999/xlink" content-type="dwc:verbatimLongitude" xlink:type="simple">-16.9150</named-content>
            </td><td rowspan="1" colspan="1">841</td><td rowspan="1" colspan="1">23.V-06.VI.2006</td><td rowspan="1" colspan="1">06.VI.2007</td></tr><tr><td rowspan="1" colspan="1">9</td><td rowspan="1" colspan="1">Queimadas</td><td rowspan="1" colspan="1">
              <named-content xmlns:xlink="http://www.w3.org/1999/xlink" content-type="dwc:verbatimLatitude" xlink:type="simple">32.7873</named-content>
            </td><td rowspan="1" colspan="1">
              <named-content xmlns:xlink="http://www.w3.org/1999/xlink" content-type="dwc:verbatimLongitude" xlink:type="simple">-16.9047</named-content>
            </td><td rowspan="1" colspan="1">841</td><td rowspan="1" colspan="1">24.V-07.VI.2006</td><td rowspan="1" colspan="1">05.VI.2007</td></tr><tr><td rowspan="1" colspan="1">10</td><td rowspan="1" colspan="1">Pico das Pedras</td><td rowspan="1" colspan="1">
              <named-content xmlns:xlink="http://www.w3.org/1999/xlink" content-type="dwc:verbatimLatitude" xlink:type="simple">32.7841</named-content>
            </td><td rowspan="1" colspan="1">
              <named-content xmlns:xlink="http://www.w3.org/1999/xlink" content-type="dwc:verbatimLongitude" xlink:type="simple">-16.9055</named-content>
            </td><td rowspan="1" colspan="1">883</td><td rowspan="1" colspan="1">24.V-07.VI.2006</td><td rowspan="1" colspan="1">05.VI.2007</td></tr><tr><td rowspan="1" colspan="1">11</td><td rowspan="1" colspan="1">Achada do Teixeira</td><td rowspan="1" colspan="1">
              <named-content xmlns:xlink="http://www.w3.org/1999/xlink" content-type="dwc:verbatimLatitude" xlink:type="simple">32.7733</named-content>
            </td><td rowspan="1" colspan="1">
              <named-content xmlns:xlink="http://www.w3.org/1999/xlink" content-type="dwc:verbatimLongitude" xlink:type="simple">-16.9081</named-content>
            </td><td rowspan="1" colspan="1">1211</td><td rowspan="1" colspan="1">24.V-07.VI.2006</td><td rowspan="1" colspan="1">05.VI.2007</td></tr><tr><td rowspan="1" colspan="1">12</td><td rowspan="1" colspan="1">Achada do Teixeira</td><td rowspan="1" colspan="1">
              <named-content xmlns:xlink="http://www.w3.org/1999/xlink" content-type="dwc:verbatimLatitude" xlink:type="simple">32.7762</named-content>
            </td><td rowspan="1" colspan="1">
              <named-content xmlns:xlink="http://www.w3.org/1999/xlink" content-type="dwc:verbatimLongitude" xlink:type="simple">-16.9022</named-content>
            </td><td rowspan="1" colspan="1">1103</td><td rowspan="1" colspan="1">24.V-07.VI.2006</td><td rowspan="1" colspan="1">05.VI.2007</td></tr><tr><td rowspan="1" colspan="1">13</td><td rowspan="1" colspan="1">Ribeiro Frio – Viveiro</td><td rowspan="1" colspan="1">
              <named-content xmlns:xlink="http://www.w3.org/1999/xlink" content-type="dwc:verbatimLatitude" xlink:type="simple">32.7354</named-content>
            </td><td rowspan="1" colspan="1">
              <named-content xmlns:xlink="http://www.w3.org/1999/xlink" content-type="dwc:verbatimLongitude" xlink:type="simple">-16.8864</named-content>
            </td><td rowspan="1" colspan="1">906</td><td rowspan="1" colspan="1">24.V-06.VI.2006</td><td rowspan="1" colspan="1">05.VI.2007</td></tr><tr><td rowspan="1" colspan="1">14</td><td rowspan="1" colspan="1">Ribeiro Frio – Cottages</td><td rowspan="1" colspan="1">
              <named-content xmlns:xlink="http://www.w3.org/1999/xlink" content-type="dwc:verbatimLatitude" xlink:type="simple">32.7319</named-content>
            </td><td rowspan="1" colspan="1">
              <named-content xmlns:xlink="http://www.w3.org/1999/xlink" content-type="dwc:verbatimLongitude" xlink:type="simple">-16.8861</named-content>
            </td><td rowspan="1" colspan="1">994</td><td rowspan="1" colspan="1">24.V-07.VI.2006</td><td rowspan="1" colspan="1">06.VI.2007</td></tr><tr><td rowspan="1" colspan="1">15</td><td rowspan="1" colspan="1">Pico do Areeiro</td><td rowspan="1" colspan="1">
              <named-content xmlns:xlink="http://www.w3.org/1999/xlink" content-type="dwc:verbatimLatitude" xlink:type="simple">32.7231</named-content>
            </td><td rowspan="1" colspan="1">
              <named-content xmlns:xlink="http://www.w3.org/1999/xlink" content-type="dwc:verbatimLongitude" xlink:type="simple">-16.9109</named-content>
            </td><td rowspan="1" colspan="1">1533</td><td rowspan="1" colspan="1">24.V-07.VI.2006</td><td rowspan="1" colspan="1">-</td></tr><tr><td rowspan="1" colspan="1">16</td><td rowspan="1" colspan="1">Pico do Areeiro</td><td rowspan="1" colspan="1">
              <named-content xmlns:xlink="http://www.w3.org/1999/xlink" content-type="dwc:verbatimLatitude" xlink:type="simple">32.7287</named-content>
            </td><td rowspan="1" colspan="1">
              <named-content xmlns:xlink="http://www.w3.org/1999/xlink" content-type="dwc:verbatimLongitude" xlink:type="simple">-16.9202</named-content>
            </td><td rowspan="1" colspan="1">1594</td><td rowspan="1" colspan="1">24.V-07.VI.2006</td><td rowspan="1" colspan="1">-</td></tr><tr><td rowspan="1" colspan="1">17</td><td rowspan="1" colspan="1">Chão da Ribeira</td><td rowspan="1" colspan="1">
              <named-content xmlns:xlink="http://www.w3.org/1999/xlink" content-type="dwc:verbatimLatitude" xlink:type="simple">32.7933</named-content>
            </td><td rowspan="1" colspan="1">
              <named-content xmlns:xlink="http://www.w3.org/1999/xlink" content-type="dwc:verbatimLongitude" xlink:type="simple">-17.1122</named-content>
            </td><td rowspan="1" colspan="1">519</td><td rowspan="1" colspan="1">25.V-08.VI.2006</td><td rowspan="1" colspan="1">07.VI.2007</td></tr><tr><td rowspan="1" colspan="1">18</td><td rowspan="1" colspan="1">Chão da Ribeira</td><td rowspan="1" colspan="1">
              <named-content xmlns:xlink="http://www.w3.org/1999/xlink" content-type="dwc:verbatimLatitude" xlink:type="simple">32.7957</named-content>
            </td><td rowspan="1" colspan="1">
              <named-content xmlns:xlink="http://www.w3.org/1999/xlink" content-type="dwc:verbatimLongitude" xlink:type="simple">-17.1117</named-content>
            </td><td rowspan="1" colspan="1">491</td><td rowspan="1" colspan="1">25.V-08.VI.2006</td><td rowspan="1" colspan="1">07.VI.2007</td></tr><tr><td rowspan="1" colspan="1">19</td><td rowspan="1" colspan="1">Chão dos Louros</td><td rowspan="1" colspan="1">
              <named-content xmlns:xlink="http://www.w3.org/1999/xlink" content-type="dwc:verbatimLatitude" xlink:type="simple">32.7636</named-content>
            </td><td rowspan="1" colspan="1">
              <named-content xmlns:xlink="http://www.w3.org/1999/xlink" content-type="dwc:verbatimLongitude" xlink:type="simple">-17.0190</named-content>
            </td><td rowspan="1" colspan="1">748</td><td rowspan="1" colspan="1">25.V-08.VI.2006</td><td rowspan="1" colspan="1">07.VI.2007</td></tr><tr><td rowspan="1" colspan="1">20</td><td rowspan="1" colspan="1">Encumeada</td><td rowspan="1" colspan="1">
              <named-content xmlns:xlink="http://www.w3.org/1999/xlink" content-type="dwc:verbatimLatitude" xlink:type="simple">32.7558</named-content>
            </td><td rowspan="1" colspan="1">
              <named-content xmlns:xlink="http://www.w3.org/1999/xlink" content-type="dwc:verbatimLongitude" xlink:type="simple">-17.0143</named-content>
            </td><td rowspan="1" colspan="1">999</td><td rowspan="1" colspan="1">25.V-08.VI.2006</td><td rowspan="1" colspan="1">-</td></tr><tr><td rowspan="1" colspan="1">21</td><td rowspan="1" colspan="1">Ribeiro Bonito – Levada</td><td rowspan="1" colspan="1">
              <named-content xmlns:xlink="http://www.w3.org/1999/xlink" content-type="dwc:verbatimLatitude" xlink:type="simple">32.8047</named-content>
            </td><td rowspan="1" colspan="1">
              <named-content xmlns:xlink="http://www.w3.org/1999/xlink" content-type="dwc:verbatimLongitude" xlink:type="simple">-16.9346</named-content>
            </td><td rowspan="1" colspan="1">568</td><td rowspan="1" colspan="1">25.V-08.VI.2006</td><td rowspan="1" colspan="1">09.VI.2007</td></tr><tr><td rowspan="1" colspan="1">22</td><td rowspan="1" colspan="1">Ribeiro Bonito – Ribeiro</td><td rowspan="1" colspan="1">
              <named-content xmlns:xlink="http://www.w3.org/1999/xlink" content-type="dwc:verbatimLatitude" xlink:type="simple">32.7985</named-content>
            </td><td rowspan="1" colspan="1">
              <named-content xmlns:xlink="http://www.w3.org/1999/xlink" content-type="dwc:verbatimLongitude" xlink:type="simple">-16.9360</named-content>
            </td><td rowspan="1" colspan="1">560</td><td rowspan="1" colspan="1">25.V-08.VI.2006</td><td rowspan="1" colspan="1">09.VI.2007</td></tr><tr><td rowspan="1" colspan="1">23</td><td rowspan="1" colspan="1">Fanal</td><td rowspan="1" colspan="1">
              <named-content xmlns:xlink="http://www.w3.org/1999/xlink" content-type="dwc:verbatimLatitude" xlink:type="simple">32.8302</named-content>
            </td><td rowspan="1" colspan="1">
              <named-content xmlns:xlink="http://www.w3.org/1999/xlink" content-type="dwc:verbatimLongitude" xlink:type="simple">-17.1585</named-content>
            </td><td rowspan="1" colspan="1">755</td><td rowspan="1" colspan="1">26.V-09.VI.2006</td><td rowspan="1" colspan="1">-</td></tr><tr><td rowspan="1" colspan="1">24</td><td rowspan="1" colspan="1">Fanal – Levada dos Cedros</td><td rowspan="1" colspan="1">
              <named-content xmlns:xlink="http://www.w3.org/1999/xlink" content-type="dwc:verbatimLatitude" xlink:type="simple">32.8259</named-content>
            </td><td rowspan="1" colspan="1">
              <named-content xmlns:xlink="http://www.w3.org/1999/xlink" content-type="dwc:verbatimLongitude" xlink:type="simple">-17.1580</named-content>
            </td><td rowspan="1" colspan="1">820</td><td rowspan="1" colspan="1">26.V-09.VI.2006</td><td rowspan="1" colspan="1">09.VI.2007</td></tr><tr><td rowspan="1" colspan="1">25</td><td rowspan="1" colspan="1">Fanal</td><td rowspan="1" colspan="1">
              <named-content xmlns:xlink="http://www.w3.org/1999/xlink" content-type="dwc:verbatimLatitude" xlink:type="simple">32.8236</named-content>
            </td><td rowspan="1" colspan="1">
              <named-content xmlns:xlink="http://www.w3.org/1999/xlink" content-type="dwc:verbatimLongitude" xlink:type="simple">-17.1560</named-content>
            </td><td rowspan="1" colspan="1">890</td><td rowspan="1" colspan="1">26.V-09.VI.2006</td><td rowspan="1" colspan="1">09.VI.2007</td></tr><tr><td rowspan="1" colspan="1">26</td><td rowspan="1" colspan="1">Fanal</td><td rowspan="1" colspan="1">
              <named-content xmlns:xlink="http://www.w3.org/1999/xlink" content-type="dwc:verbatimLatitude" xlink:type="simple">32.8226</named-content>
            </td><td rowspan="1" colspan="1">
              <named-content xmlns:xlink="http://www.w3.org/1999/xlink" content-type="dwc:verbatimLongitude" xlink:type="simple">-17.1539</named-content>
            </td><td rowspan="1" colspan="1">889</td><td rowspan="1" colspan="1">26.V-09.VI.2006</td><td rowspan="1" colspan="1">09.VI.2007</td></tr><tr><td rowspan="1" colspan="1">27</td><td rowspan="1" colspan="1">Fanal</td><td rowspan="1" colspan="1">
              <named-content xmlns:xlink="http://www.w3.org/1999/xlink" content-type="dwc:verbatimLatitude" xlink:type="simple">32.8182</named-content>
            </td><td rowspan="1" colspan="1">
              <named-content xmlns:xlink="http://www.w3.org/1999/xlink" content-type="dwc:verbatimLongitude" xlink:type="simple">-17.1521</named-content>
            </td><td rowspan="1" colspan="1">1023</td><td rowspan="1" colspan="1">26.V-09.VI.2006</td><td rowspan="1" colspan="1">09.VI.2007</td></tr><tr><td rowspan="1" colspan="1">28</td><td rowspan="1" colspan="1">Fanal</td><td rowspan="1" colspan="1">
              <named-content xmlns:xlink="http://www.w3.org/1999/xlink" content-type="dwc:verbatimLatitude" xlink:type="simple">32.8062</named-content>
            </td><td rowspan="1" colspan="1">
              <named-content xmlns:xlink="http://www.w3.org/1999/xlink" content-type="dwc:verbatimLongitude" xlink:type="simple">-17.1409</named-content>
            </td><td rowspan="1" colspan="1">1134</td><td rowspan="1" colspan="1">26.V-09.VI.2006</td><td rowspan="1" colspan="1">10.VI.2007</td></tr><tr><td rowspan="1" colspan="1">29</td><td rowspan="1" colspan="1">Ginjas</td><td rowspan="1" colspan="1">
              <named-content xmlns:xlink="http://www.w3.org/1999/xlink" content-type="dwc:verbatimLatitude" xlink:type="simple">32.7758</named-content>
            </td><td rowspan="1" colspan="1">
              <named-content xmlns:xlink="http://www.w3.org/1999/xlink" content-type="dwc:verbatimLongitude" xlink:type="simple">-17.0534</named-content>
            </td><td rowspan="1" colspan="1">869</td><td rowspan="1" colspan="1">08-22.VI.2007</td><td rowspan="1" colspan="1">23.VI.2007</td></tr><tr><td rowspan="1" colspan="1">30</td><td rowspan="1" colspan="1">Caramujo</td><td rowspan="1" colspan="1">
              <named-content xmlns:xlink="http://www.w3.org/1999/xlink" content-type="dwc:verbatimLatitude" xlink:type="simple">32.7722</named-content>
            </td><td rowspan="1" colspan="1">
              <named-content xmlns:xlink="http://www.w3.org/1999/xlink" content-type="dwc:verbatimLongitude" xlink:type="simple">-17.0529</named-content>
            </td><td rowspan="1" colspan="1">981</td><td rowspan="1" colspan="1">08-22.VI.2007</td><td rowspan="1" colspan="1">-</td></tr><tr><td rowspan="1" colspan="1">31</td><td rowspan="1" colspan="1">Caramujo</td><td rowspan="1" colspan="1">
              <named-content xmlns:xlink="http://www.w3.org/1999/xlink" content-type="dwc:verbatimLatitude" xlink:type="simple">32.7746</named-content>
            </td><td rowspan="1" colspan="1">
              <named-content xmlns:xlink="http://www.w3.org/1999/xlink" content-type="dwc:verbatimLongitude" xlink:type="simple">-17.0559</named-content>
            </td><td rowspan="1" colspan="1">1001</td><td rowspan="1" colspan="1">08-22.VI.2007</td><td rowspan="1" colspan="1">-</td></tr><tr><td rowspan="1" colspan="1">32</td><td rowspan="1" colspan="1">Rabaças</td><td rowspan="1" colspan="1">
              <named-content xmlns:xlink="http://www.w3.org/1999/xlink" content-type="dwc:verbatimLatitude" xlink:type="simple">32.7413</named-content>
            </td><td rowspan="1" colspan="1">
              <named-content xmlns:xlink="http://www.w3.org/1999/xlink" content-type="dwc:verbatimLongitude" xlink:type="simple">-17.0783</named-content>
            </td><td rowspan="1" colspan="1">993</td><td rowspan="1" colspan="1">10-24.VI.2007</td><td rowspan="1" colspan="1">-</td></tr><tr><td rowspan="1" colspan="1">33</td><td rowspan="1" colspan="1">Rabaçal</td><td rowspan="1" colspan="1">
              <named-content xmlns:xlink="http://www.w3.org/1999/xlink" content-type="dwc:verbatimLatitude" xlink:type="simple">32.7647</named-content>
            </td><td rowspan="1" colspan="1">
              <named-content xmlns:xlink="http://www.w3.org/1999/xlink" content-type="dwc:verbatimLongitude" xlink:type="simple">-17.1341</named-content>
            </td><td rowspan="1" colspan="1">930</td><td rowspan="1" colspan="1">10-24.VI.2007</td><td rowspan="1" colspan="1">25.VI.2007</td></tr><tr><td rowspan="1" colspan="1">34</td><td rowspan="1" colspan="1">Risco</td><td rowspan="1" colspan="1">
              <named-content xmlns:xlink="http://www.w3.org/1999/xlink" content-type="dwc:verbatimLatitude" xlink:type="simple">32.7608</named-content>
            </td><td rowspan="1" colspan="1">
              <named-content xmlns:xlink="http://www.w3.org/1999/xlink" content-type="dwc:verbatimLongitude" xlink:type="simple">-17.1256</named-content>
            </td><td rowspan="1" colspan="1">1048</td><td rowspan="1" colspan="1">10-24.VI.2007</td><td rowspan="1" colspan="1">25.VI.2007</td></tr><tr><td rowspan="1" colspan="1">35</td><td rowspan="1" colspan="1">Casa do Elias</td><td rowspan="1" colspan="1">
              <named-content xmlns:xlink="http://www.w3.org/1999/xlink" content-type="dwc:verbatimLatitude" xlink:type="simple">32.8268</named-content>
            </td><td rowspan="1" colspan="1">
              <named-content xmlns:xlink="http://www.w3.org/1999/xlink" content-type="dwc:verbatimLongitude" xlink:type="simple">-17.1883</named-content>
            </td><td rowspan="1" colspan="1">814</td><td rowspan="1" colspan="1">26.VI-10.VII.2007</td><td rowspan="1" colspan="1">-</td></tr><tr><td rowspan="1" colspan="1">36</td><td rowspan="1" colspan="1">Galhano</td><td rowspan="1" colspan="1">
              <named-content xmlns:xlink="http://www.w3.org/1999/xlink" content-type="dwc:verbatimLatitude" xlink:type="simple">32.7971</named-content>
            </td><td rowspan="1" colspan="1">
              <named-content xmlns:xlink="http://www.w3.org/1999/xlink" content-type="dwc:verbatimLongitude" xlink:type="simple">-17.1729</named-content>
            </td><td rowspan="1" colspan="1">975</td><td rowspan="1" colspan="1">27.VI-11.VII.2007</td><td rowspan="1" colspan="1">-</td></tr></tbody></table></table-wrap><fig id="F562135" position="float" orientation="portrait"><label>Figure 1d.</label><caption><p>distribution of <italic><tp:taxon-name><tp:taxon-name-part taxon-name-part-type="genus">Centromerus</tp:taxon-name-part> <tp:taxon-name-part taxon-name-part-type="species">variegatus</tp:taxon-name-part></tp:taxon-name></italic>.</p></caption><graphic xmlns:xlink="http://www.w3.org/1999/xlink" xlink:href="biodiversity_data_journal-2-e1051-g001_d.jpg" xlink:type="simple" position="float" orientation="portrait"/></fig></tp:treatment-sec><ref-list><ref id="B486030"><element-citation xmlns:xlink="http://www.w3.org/1999/xlink" publication-type="article" xlink:type="simple"><person-group person-group-type="author"><name name-style="western"><surname>Schenkel</surname><given-names>E.</given-names></name></person-group><year>1938</year><article-title>Die Arthropodenfauna von Madeira nach den Ergebnissen der Reise von Prof. Dr. O. Lundblad, 1935.</article-title><source>Arkiv för Zoologi</source><volume>30</volume><fpage>1</fpage><lpage>42</lpage></element-citation></ref><ref id="B485782"><element-citation xmlns:xlink="http://www.w3.org/1999/xlink" publication-type="article" xlink:type="simple"><person-group person-group-type="author"><name name-style="western"><surname>Denis</surname><given-names>J.</given-names></name></person-group><year>1962</year><article-title>Les araignées de l’archipel de Madère (Mission du Professeur Vandel).</article-title><source>Publicações do Instituto de Zoologia Dr. Augusto Nobre</source><volume>79</volume><fpage>1</fpage><lpage>118</lpage></element-citation></ref><ref id="B486083"><element-citation xmlns:xlink="http://www.w3.org/1999/xlink" publication-type="book" xlink:type="simple"><person-group person-group-type="author"><name name-style="western"><surname>Wunderlich</surname><given-names>J.</given-names></name></person-group><year>1987</year><article-title>Die Spinnen der Kanarischen Inseln und Madeiras: Adaptive Radiation, Biogeographie, Revisionen und Neubeschreibungen.</article-title><publisher-name>Triops Verlag</publisher-name><publisher-loc>Langen, West Germany</publisher-loc><size units="page">435</size></element-citation></ref></ref-list></tp:taxon-treatment>
