# Supplementary material for: Spatial distribution of Madeira Island Laurisilva endemic spiders (Arachnida: Araneae)
Source: Biodivers Data J. 2014 Feb 14;(2):e1051. doi: 10.3897/BDJ.2.e1051 (PMC4030250; doi:10.3897/BDJ.2.e1051)
Supplement: XML Treatment for Cryptachaea blattea [file BDJ.2.e1051-treatment40.xml]

<!DOCTYPE tp:taxon-treatment
  PUBLIC "-//TaxonX//DTD Taxonomic Treatment Publishing DTD v0 20100105//EN" "tax-treatment-NSO.dtd">
<tp:taxon-treatment xmlns:tp="http://www.plazi.org/taxpub"><tp:treatment-meta><mixed-citation publication-type="journal"><person-group><name><surname>Crespo</surname><given-names>Luís C.</given-names></name><name><surname>Boieiro</surname><given-names>Mário</given-names></name><name><surname>Cardoso</surname><given-names>Pedro</given-names></name><name><surname>Aguiar</surname><given-names>Carlos A.S.</given-names></name><name><surname>Amorim</surname><given-names>Isabel R.</given-names></name><name><surname>Barrinha</surname><given-names>Carla</given-names></name><name><surname>Borges</surname><given-names>Paulo A.V.</given-names></name><name><surname>Menezes</surname><given-names>Dília</given-names></name><name><surname>Pereira</surname><given-names>Fernando</given-names></name><name><surname>Rego</surname><given-names>Carla</given-names></name><name><surname>Ribeiro</surname><given-names>Sérvio</given-names></name><name><surname>Silva</surname><given-names>Israel F.</given-names></name><name><surname>Serrano</surname><given-names>Artur R.M.</given-names></name></person-group><article-title>Spatial distribution of Madeira Island Laurisilva endemic spiders (<tp:taxon-name><tp:taxon-name-part taxon-name-part-type="class">Arachnida</tp:taxon-name-part></tp:taxon-name>: <tp:taxon-name><tp:taxon-name-part taxon-name-part-type="order">Araneae</tp:taxon-name-part></tp:taxon-name>)</article-title><source>Biodivers Data J</source><day>14</day><month>2</month><year>2014</year><volume>2014</volume><issue>2</issue><pub-id pub-id-type="doi">10.3897/BDJ.2.e1051</pub-id></mixed-citation></tp:treatment-meta><tp:nomenclature><tp:taxon-name><tp:taxon-name-part taxon-name-part-type="genus">Cryptachaea</tp:taxon-name-part> <tp:taxon-name-part taxon-name-part-type="species">blattea</tp:taxon-name-part></tp:taxon-name><tp:taxon-authority>(Urquhart, 1886)</tp:taxon-authority></tp:nomenclature><tp:treatment-sec sec-type="materials"><title>Materials</title><list list-type="alpha-lower" list-content="occurrences"><list-item><p><bold>Type status:</bold> <named-content xmlns:xlink="http://www.w3.org/1999/xlink" content-type="dwc:typeStatus" xlink:type="simple">Other material</named-content>. <bold>Occurrence:</bold> sex: <named-content xmlns:xlink="http://www.w3.org/1999/xlink" content-type="dwc:sex" xlink:type="simple">1 male, 2 females</named-content>; <bold>Location:</bold> locationID: <named-content xmlns:xlink="http://www.w3.org/1999/xlink" content-type="dwc:locationID" xlink:type="simple">1</named-content>; higherGeography: <named-content xmlns:xlink="http://www.w3.org/1999/xlink" content-type="dwc:higherGeography" xlink:type="simple">Macaronesia</named-content>; continent: <named-content xmlns:xlink="http://www.w3.org/1999/xlink" content-type="dwc:continent" xlink:type="simple">Europe</named-content>; waterBody: <named-content xmlns:xlink="http://www.w3.org/1999/xlink" content-type="dwc:waterBody" xlink:type="simple">Atlantic Ocean</named-content>; islandGroup: <named-content xmlns:xlink="http://www.w3.org/1999/xlink" content-type="dwc:islandGroup" xlink:type="simple">Madeira archipelago</named-content>; island: <named-content xmlns:xlink="http://www.w3.org/1999/xlink" content-type="dwc:island" xlink:type="simple">Madeira</named-content>; country: <named-content xmlns:xlink="http://www.w3.org/1999/xlink" content-type="dwc:country" xlink:type="simple">Portugal</named-content>; countryCode: <named-content xmlns:xlink="http://www.w3.org/1999/xlink" content-type="dwc:countryCode" xlink:type="simple">PT</named-content>; stateProvince: <named-content xmlns:xlink="http://www.w3.org/1999/xlink" content-type="dwc:stateProvince" xlink:type="simple">Madeira</named-content>; county: <named-content xmlns:xlink="http://www.w3.org/1999/xlink" content-type="dwc:county" xlink:type="simple">Machico</named-content>; locality: <named-content xmlns:xlink="http://www.w3.org/1999/xlink" content-type="dwc:locality" xlink:type="simple">Funduras</named-content>; verbatimElevation: <named-content xmlns:xlink="http://www.w3.org/1999/xlink" content-type="dwc:verbatimElevation" xlink:type="simple">500</named-content>; decimalLatitude: <named-content xmlns:xlink="http://www.w3.org/1999/xlink" content-type="dwc:decimalLatitude" xlink:type="simple">32.7493</named-content>; decimalLongitude: <named-content xmlns:xlink="http://www.w3.org/1999/xlink" content-type="dwc:decimalLongitude" xlink:type="simple">-16.8114</named-content>; geodeticDatum: <named-content xmlns:xlink="http://www.w3.org/1999/xlink" content-type="dwc:geodeticDatum" xlink:type="simple">WGS84</named-content>; <bold>Event:</bold> samplingProtocol: <named-content xmlns:xlink="http://www.w3.org/1999/xlink" content-type="dwc:samplingProtocol" xlink:type="simple">Direct sampling</named-content></p></list-item><list-item><p><bold>Type status:</bold> <named-content xmlns:xlink="http://www.w3.org/1999/xlink" content-type="dwc:typeStatus" xlink:type="simple">Other material</named-content>. <bold>Occurrence:</bold> sex: <named-content xmlns:xlink="http://www.w3.org/1999/xlink" content-type="dwc:sex" xlink:type="simple">4 females</named-content>; <bold>Location:</bold> locationID: <named-content xmlns:xlink="http://www.w3.org/1999/xlink" content-type="dwc:locationID" xlink:type="simple">2</named-content>; higherGeography: <named-content xmlns:xlink="http://www.w3.org/1999/xlink" content-type="dwc:higherGeography" xlink:type="simple">Macaronesia</named-content>; continent: <named-content xmlns:xlink="http://www.w3.org/1999/xlink" content-type="dwc:continent" xlink:type="simple">Europe</named-content>; waterBody: <named-content xmlns:xlink="http://www.w3.org/1999/xlink" content-type="dwc:waterBody" xlink:type="simple">Atlantic Ocean</named-content>; islandGroup: <named-content xmlns:xlink="http://www.w3.org/1999/xlink" content-type="dwc:islandGroup" xlink:type="simple">Madeira archipelago</named-content>; island: <named-content xmlns:xlink="http://www.w3.org/1999/xlink" content-type="dwc:island" xlink:type="simple">Madeira</named-content>; country: <named-content xmlns:xlink="http://www.w3.org/1999/xlink" content-type="dwc:country" xlink:type="simple">Portugal</named-content>; countryCode: <named-content xmlns:xlink="http://www.w3.org/1999/xlink" content-type="dwc:countryCode" xlink:type="simple">PT</named-content>; stateProvince: <named-content xmlns:xlink="http://www.w3.org/1999/xlink" content-type="dwc:stateProvince" xlink:type="simple">Madeira</named-content>; county: <named-content xmlns:xlink="http://www.w3.org/1999/xlink" content-type="dwc:county" xlink:type="simple">Machico</named-content>; locality: <named-content xmlns:xlink="http://www.w3.org/1999/xlink" content-type="dwc:locality" xlink:type="simple">Funduras</named-content>; verbatimElevation: <named-content xmlns:xlink="http://www.w3.org/1999/xlink" content-type="dwc:verbatimElevation" xlink:type="simple">552</named-content>; decimalLatitude: <named-content xmlns:xlink="http://www.w3.org/1999/xlink" content-type="dwc:decimalLatitude" xlink:type="simple">32.754</named-content>; decimalLongitude: <named-content xmlns:xlink="http://www.w3.org/1999/xlink" content-type="dwc:decimalLongitude" xlink:type="simple">-16.8099</named-content>; geodeticDatum: <named-content xmlns:xlink="http://www.w3.org/1999/xlink" content-type="dwc:geodeticDatum" xlink:type="simple">WGS84</named-content>; <bold>Event:</bold> samplingProtocol: <named-content xmlns:xlink="http://www.w3.org/1999/xlink" content-type="dwc:samplingProtocol" xlink:type="simple">Direct sampling</named-content></p></list-item><list-item><p><bold>Type status:</bold> <named-content xmlns:xlink="http://www.w3.org/1999/xlink" content-type="dwc:typeStatus" xlink:type="simple">Other material</named-content>. <bold>Occurrence:</bold> sex: <named-content xmlns:xlink="http://www.w3.org/1999/xlink" content-type="dwc:sex" xlink:type="simple">2 males, 2 females</named-content>; <bold>Location:</bold> locationID: <named-content xmlns:xlink="http://www.w3.org/1999/xlink" content-type="dwc:locationID" xlink:type="simple">2</named-content>; higherGeography: <named-content xmlns:xlink="http://www.w3.org/1999/xlink" content-type="dwc:higherGeography" xlink:type="simple">Macaronesia</named-content>; continent: <named-content xmlns:xlink="http://www.w3.org/1999/xlink" content-type="dwc:continent" xlink:type="simple">Europe</named-content>; waterBody: <named-content xmlns:xlink="http://www.w3.org/1999/xlink" content-type="dwc:waterBody" xlink:type="simple">Atlantic Ocean</named-content>; islandGroup: <named-content xmlns:xlink="http://www.w3.org/1999/xlink" content-type="dwc:islandGroup" xlink:type="simple">Madeira archipelago</named-content>; island: <named-content xmlns:xlink="http://www.w3.org/1999/xlink" content-type="dwc:island" xlink:type="simple">Madeira</named-content>; country: <named-content xmlns:xlink="http://www.w3.org/1999/xlink" content-type="dwc:country" xlink:type="simple">Portugal</named-content>; countryCode: <named-content xmlns:xlink="http://www.w3.org/1999/xlink" content-type="dwc:countryCode" xlink:type="simple">PT</named-content>; stateProvince: <named-content xmlns:xlink="http://www.w3.org/1999/xlink" content-type="dwc:stateProvince" xlink:type="simple">Madeira</named-content>; county: <named-content xmlns:xlink="http://www.w3.org/1999/xlink" content-type="dwc:county" xlink:type="simple">Machico</named-content>; locality: <named-content xmlns:xlink="http://www.w3.org/1999/xlink" content-type="dwc:locality" xlink:type="simple">Funduras</named-content>; verbatimElevation: <named-content xmlns:xlink="http://www.w3.org/1999/xlink" content-type="dwc:verbatimElevation" xlink:type="simple">552</named-content>; decimalLatitude: <named-content xmlns:xlink="http://www.w3.org/1999/xlink" content-type="dwc:decimalLatitude" xlink:type="simple">32.754</named-content>; decimalLongitude: <named-content xmlns:xlink="http://www.w3.org/1999/xlink" content-type="dwc:decimalLongitude" xlink:type="simple">-16.8099</named-content>; geodeticDatum: <named-content xmlns:xlink="http://www.w3.org/1999/xlink" content-type="dwc:geodeticDatum" xlink:type="simple">WGS84</named-content>; <bold>Event:</bold> samplingProtocol: <named-content xmlns:xlink="http://www.w3.org/1999/xlink" content-type="dwc:samplingProtocol" xlink:type="simple">Pitfall</named-content></p></list-item><list-item><p><bold>Type status:</bold> <named-content xmlns:xlink="http://www.w3.org/1999/xlink" content-type="dwc:typeStatus" xlink:type="simple">Other material</named-content>. <bold>Occurrence:</bold> sex: <named-content xmlns:xlink="http://www.w3.org/1999/xlink" content-type="dwc:sex" xlink:type="simple">1 male, 6 females</named-content>; <bold>Location:</bold> locationID: <named-content xmlns:xlink="http://www.w3.org/1999/xlink" content-type="dwc:locationID" xlink:type="simple">4</named-content>; higherGeography: <named-content xmlns:xlink="http://www.w3.org/1999/xlink" content-type="dwc:higherGeography" xlink:type="simple">Macaronesia</named-content>; continent: <named-content xmlns:xlink="http://www.w3.org/1999/xlink" content-type="dwc:continent" xlink:type="simple">Europe</named-content>; waterBody: <named-content xmlns:xlink="http://www.w3.org/1999/xlink" content-type="dwc:waterBody" xlink:type="simple">Atlantic Ocean</named-content>; islandGroup: <named-content xmlns:xlink="http://www.w3.org/1999/xlink" content-type="dwc:islandGroup" xlink:type="simple">Madeira archipelago</named-content>; island: <named-content xmlns:xlink="http://www.w3.org/1999/xlink" content-type="dwc:island" xlink:type="simple">Madeira</named-content>; country: <named-content xmlns:xlink="http://www.w3.org/1999/xlink" content-type="dwc:country" xlink:type="simple">Portugal</named-content>; countryCode: <named-content xmlns:xlink="http://www.w3.org/1999/xlink" content-type="dwc:countryCode" xlink:type="simple">PT</named-content>; stateProvince: <named-content xmlns:xlink="http://www.w3.org/1999/xlink" content-type="dwc:stateProvince" xlink:type="simple">Madeira</named-content>; county: <named-content xmlns:xlink="http://www.w3.org/1999/xlink" content-type="dwc:county" xlink:type="simple">Santana</named-content>; locality: <named-content xmlns:xlink="http://www.w3.org/1999/xlink" content-type="dwc:locality" xlink:type="simple">Fajã da Nogueira - Mtdo. do Leacoque</named-content>; verbatimElevation: <named-content xmlns:xlink="http://www.w3.org/1999/xlink" content-type="dwc:verbatimElevation" xlink:type="simple">630</named-content>; decimalLatitude: <named-content xmlns:xlink="http://www.w3.org/1999/xlink" content-type="dwc:decimalLatitude" xlink:type="simple">32.7415</named-content>; decimalLongitude: <named-content xmlns:xlink="http://www.w3.org/1999/xlink" content-type="dwc:decimalLongitude" xlink:type="simple">-16.9161</named-content>; geodeticDatum: <named-content xmlns:xlink="http://www.w3.org/1999/xlink" content-type="dwc:geodeticDatum" xlink:type="simple">WGS84</named-content>; <bold>Event:</bold> samplingProtocol: <named-content xmlns:xlink="http://www.w3.org/1999/xlink" content-type="dwc:samplingProtocol" xlink:type="simple">Direct sampling</named-content></p></list-item><list-item><p><bold>Type status:</bold> <named-content xmlns:xlink="http://www.w3.org/1999/xlink" content-type="dwc:typeStatus" xlink:type="simple">Other material</named-content>. <bold>Occurrence:</bold> sex: <named-content xmlns:xlink="http://www.w3.org/1999/xlink" content-type="dwc:sex" xlink:type="simple">2 females</named-content>; <bold>Location:</bold> locationID: <named-content xmlns:xlink="http://www.w3.org/1999/xlink" content-type="dwc:locationID" xlink:type="simple">4</named-content>; higherGeography: <named-content xmlns:xlink="http://www.w3.org/1999/xlink" content-type="dwc:higherGeography" xlink:type="simple">Macaronesia</named-content>; continent: <named-content xmlns:xlink="http://www.w3.org/1999/xlink" content-type="dwc:continent" xlink:type="simple">Europe</named-content>; waterBody: <named-content xmlns:xlink="http://www.w3.org/1999/xlink" content-type="dwc:waterBody" xlink:type="simple">Atlantic Ocean</named-content>; islandGroup: <named-content xmlns:xlink="http://www.w3.org/1999/xlink" content-type="dwc:islandGroup" xlink:type="simple">Madeira archipelago</named-content>; island: <named-content xmlns:xlink="http://www.w3.org/1999/xlink" content-type="dwc:island" xlink:type="simple">Madeira</named-content>; country: <named-content xmlns:xlink="http://www.w3.org/1999/xlink" content-type="dwc:country" xlink:type="simple">Portugal</named-content>; countryCode: <named-content xmlns:xlink="http://www.w3.org/1999/xlink" content-type="dwc:countryCode" xlink:type="simple">PT</named-content>; stateProvince: <named-content xmlns:xlink="http://www.w3.org/1999/xlink" content-type="dwc:stateProvince" xlink:type="simple">Madeira</named-content>; county: <named-content xmlns:xlink="http://www.w3.org/1999/xlink" content-type="dwc:county" xlink:type="simple">Santana</named-content>; locality: <named-content xmlns:xlink="http://www.w3.org/1999/xlink" content-type="dwc:locality" xlink:type="simple">Fajã da Nogueira - Mtdo. do Leacoque</named-content>; verbatimElevation: <named-content xmlns:xlink="http://www.w3.org/1999/xlink" content-type="dwc:verbatimElevation" xlink:type="simple">630</named-content>; decimalLatitude: <named-content xmlns:xlink="http://www.w3.org/1999/xlink" content-type="dwc:decimalLatitude" xlink:type="simple">32.7415</named-content>; decimalLongitude: <named-content xmlns:xlink="http://www.w3.org/1999/xlink" content-type="dwc:decimalLongitude" xlink:type="simple">-16.9161</named-content>; geodeticDatum: <named-content xmlns:xlink="http://www.w3.org/1999/xlink" content-type="dwc:geodeticDatum" xlink:type="simple">WGS84</named-content>; <bold>Event:</bold> samplingProtocol: <named-content xmlns:xlink="http://www.w3.org/1999/xlink" content-type="dwc:samplingProtocol" xlink:type="simple">Pitfall</named-content></p></list-item><list-item><p><bold>Type status:</bold> <named-content xmlns:xlink="http://www.w3.org/1999/xlink" content-type="dwc:typeStatus" xlink:type="simple">Other material</named-content>. <bold>Occurrence:</bold> sex: <named-content xmlns:xlink="http://www.w3.org/1999/xlink" content-type="dwc:sex" xlink:type="simple">1 female</named-content>; <bold>Location:</bold> locationID: <named-content xmlns:xlink="http://www.w3.org/1999/xlink" content-type="dwc:locationID" xlink:type="simple">6</named-content>; higherGeography: <named-content xmlns:xlink="http://www.w3.org/1999/xlink" content-type="dwc:higherGeography" xlink:type="simple">Macaronesia</named-content>; continent: <named-content xmlns:xlink="http://www.w3.org/1999/xlink" content-type="dwc:continent" xlink:type="simple">Europe</named-content>; waterBody: <named-content xmlns:xlink="http://www.w3.org/1999/xlink" content-type="dwc:waterBody" xlink:type="simple">Atlantic Ocean</named-content>; islandGroup: <named-content xmlns:xlink="http://www.w3.org/1999/xlink" content-type="dwc:islandGroup" xlink:type="simple">Madeira archipelago</named-content>; island: <named-content xmlns:xlink="http://www.w3.org/1999/xlink" content-type="dwc:island" xlink:type="simple">Madeira</named-content>; country: <named-content xmlns:xlink="http://www.w3.org/1999/xlink" content-type="dwc:country" xlink:type="simple">Portugal</named-content>; countryCode: <named-content xmlns:xlink="http://www.w3.org/1999/xlink" content-type="dwc:countryCode" xlink:type="simple">PT</named-content>; stateProvince: <named-content xmlns:xlink="http://www.w3.org/1999/xlink" content-type="dwc:stateProvince" xlink:type="simple">Madeira</named-content>; county: <named-content xmlns:xlink="http://www.w3.org/1999/xlink" content-type="dwc:county" xlink:type="simple">Santana</named-content>; locality: <named-content xmlns:xlink="http://www.w3.org/1999/xlink" content-type="dwc:locality" xlink:type="simple">Fajã da Nogueira - Mtdo. do Leacoque</named-content>; verbatimElevation: <named-content xmlns:xlink="http://www.w3.org/1999/xlink" content-type="dwc:verbatimElevation" xlink:type="simple">614</named-content>; decimalLatitude: <named-content xmlns:xlink="http://www.w3.org/1999/xlink" content-type="dwc:decimalLatitude" xlink:type="simple">32.7418</named-content>; decimalLongitude: <named-content xmlns:xlink="http://www.w3.org/1999/xlink" content-type="dwc:decimalLongitude" xlink:type="simple">-16.9177</named-content>; geodeticDatum: <named-content xmlns:xlink="http://www.w3.org/1999/xlink" content-type="dwc:geodeticDatum" xlink:type="simple">WGS84</named-content>; <bold>Event:</bold> samplingProtocol: <named-content xmlns:xlink="http://www.w3.org/1999/xlink" content-type="dwc:samplingProtocol" xlink:type="simple">Direct sampling</named-content></p></list-item><list-item><p><bold>Type status:</bold> <named-content xmlns:xlink="http://www.w3.org/1999/xlink" content-type="dwc:typeStatus" xlink:type="simple">Other material</named-content>. <bold>Occurrence:</bold> sex: <named-content xmlns:xlink="http://www.w3.org/1999/xlink" content-type="dwc:sex" xlink:type="simple">1 female</named-content>; <bold>Location:</bold> locationID: <named-content xmlns:xlink="http://www.w3.org/1999/xlink" content-type="dwc:locationID" xlink:type="simple">6</named-content>; higherGeography: <named-content xmlns:xlink="http://www.w3.org/1999/xlink" content-type="dwc:higherGeography" xlink:type="simple">Macaronesia</named-content>; continent: <named-content xmlns:xlink="http://www.w3.org/1999/xlink" content-type="dwc:continent" xlink:type="simple">Europe</named-content>; waterBody: <named-content xmlns:xlink="http://www.w3.org/1999/xlink" content-type="dwc:waterBody" xlink:type="simple">Atlantic Ocean</named-content>; islandGroup: <named-content xmlns:xlink="http://www.w3.org/1999/xlink" content-type="dwc:islandGroup" xlink:type="simple">Madeira archipelago</named-content>; island: <named-content xmlns:xlink="http://www.w3.org/1999/xlink" content-type="dwc:island" xlink:type="simple">Madeira</named-content>; country: <named-content xmlns:xlink="http://www.w3.org/1999/xlink" content-type="dwc:country" xlink:type="simple">Portugal</named-content>; countryCode: <named-content xmlns:xlink="http://www.w3.org/1999/xlink" content-type="dwc:countryCode" xlink:type="simple">PT</named-content>; stateProvince: <named-content xmlns:xlink="http://www.w3.org/1999/xlink" content-type="dwc:stateProvince" xlink:type="simple">Madeira</named-content>; county: <named-content xmlns:xlink="http://www.w3.org/1999/xlink" content-type="dwc:county" xlink:type="simple">Santana</named-content>; locality: <named-content xmlns:xlink="http://www.w3.org/1999/xlink" content-type="dwc:locality" xlink:type="simple">Fajã da Nogueira - Mtdo. do Leacoque</named-content>; verbatimElevation: <named-content xmlns:xlink="http://www.w3.org/1999/xlink" content-type="dwc:verbatimElevation" xlink:type="simple">614</named-content>; decimalLatitude: <named-content xmlns:xlink="http://www.w3.org/1999/xlink" content-type="dwc:decimalLatitude" xlink:type="simple">32.7418</named-content>; decimalLongitude: <named-content xmlns:xlink="http://www.w3.org/1999/xlink" content-type="dwc:decimalLongitude" xlink:type="simple">-16.9177</named-content>; geodeticDatum: <named-content xmlns:xlink="http://www.w3.org/1999/xlink" content-type="dwc:geodeticDatum" xlink:type="simple">WGS84</named-content>; <bold>Event:</bold> samplingProtocol: <named-content xmlns:xlink="http://www.w3.org/1999/xlink" content-type="dwc:samplingProtocol" xlink:type="simple">Pitfall</named-content></p></list-item><list-item><p><bold>Type status:</bold> <named-content xmlns:xlink="http://www.w3.org/1999/xlink" content-type="dwc:typeStatus" xlink:type="simple">Other material</named-content>. <bold>Occurrence:</bold> sex: <named-content xmlns:xlink="http://www.w3.org/1999/xlink" content-type="dwc:sex" xlink:type="simple">2 males</named-content>; <bold>Location:</bold> locationID: <named-content xmlns:xlink="http://www.w3.org/1999/xlink" content-type="dwc:locationID" xlink:type="simple">7</named-content>; higherGeography: <named-content xmlns:xlink="http://www.w3.org/1999/xlink" content-type="dwc:higherGeography" xlink:type="simple">Macaronesia</named-content>; continent: <named-content xmlns:xlink="http://www.w3.org/1999/xlink" content-type="dwc:continent" xlink:type="simple">Europe</named-content>; waterBody: <named-content xmlns:xlink="http://www.w3.org/1999/xlink" content-type="dwc:waterBody" xlink:type="simple">Atlantic Ocean</named-content>; islandGroup: <named-content xmlns:xlink="http://www.w3.org/1999/xlink" content-type="dwc:islandGroup" xlink:type="simple">Madeira archipelago</named-content>; island: <named-content xmlns:xlink="http://www.w3.org/1999/xlink" content-type="dwc:island" xlink:type="simple">Madeira</named-content>; country: <named-content xmlns:xlink="http://www.w3.org/1999/xlink" content-type="dwc:country" xlink:type="simple">Portugal</named-content>; countryCode: <named-content xmlns:xlink="http://www.w3.org/1999/xlink" content-type="dwc:countryCode" xlink:type="simple">PT</named-content>; stateProvince: <named-content xmlns:xlink="http://www.w3.org/1999/xlink" content-type="dwc:stateProvince" xlink:type="simple">Madeira</named-content>; county: <named-content xmlns:xlink="http://www.w3.org/1999/xlink" content-type="dwc:county" xlink:type="simple">Santana</named-content>; locality: <named-content xmlns:xlink="http://www.w3.org/1999/xlink" content-type="dwc:locality" xlink:type="simple">Fajã da Nogueira - Tanque</named-content>; verbatimElevation: <named-content xmlns:xlink="http://www.w3.org/1999/xlink" content-type="dwc:verbatimElevation" xlink:type="simple">845</named-content>; decimalLatitude: <named-content xmlns:xlink="http://www.w3.org/1999/xlink" content-type="dwc:decimalLatitude" xlink:type="simple">32.7425</named-content>; decimalLongitude: <named-content xmlns:xlink="http://www.w3.org/1999/xlink" content-type="dwc:decimalLongitude" xlink:type="simple">-16.9168</named-content>; geodeticDatum: <named-content xmlns:xlink="http://www.w3.org/1999/xlink" content-type="dwc:geodeticDatum" xlink:type="simple">WGS84</named-content>; <bold>Event:</bold> samplingProtocol: <named-content xmlns:xlink="http://www.w3.org/1999/xlink" content-type="dwc:samplingProtocol" xlink:type="simple">Direct sampling</named-content></p></list-item><list-item><p><bold>Type status:</bold> <named-content xmlns:xlink="http://www.w3.org/1999/xlink" content-type="dwc:typeStatus" xlink:type="simple">Other material</named-content>. <bold>Occurrence:</bold> sex: <named-content xmlns:xlink="http://www.w3.org/1999/xlink" content-type="dwc:sex" xlink:type="simple">1 female</named-content>; <bold>Location:</bold> locationID: <named-content xmlns:xlink="http://www.w3.org/1999/xlink" content-type="dwc:locationID" xlink:type="simple">8</named-content>; higherGeography: <named-content xmlns:xlink="http://www.w3.org/1999/xlink" content-type="dwc:higherGeography" xlink:type="simple">Macaronesia</named-content>; continent: <named-content xmlns:xlink="http://www.w3.org/1999/xlink" content-type="dwc:continent" xlink:type="simple">Europe</named-content>; waterBody: <named-content xmlns:xlink="http://www.w3.org/1999/xlink" content-type="dwc:waterBody" xlink:type="simple">Atlantic Ocean</named-content>; islandGroup: <named-content xmlns:xlink="http://www.w3.org/1999/xlink" content-type="dwc:islandGroup" xlink:type="simple">Madeira archipelago</named-content>; island: <named-content xmlns:xlink="http://www.w3.org/1999/xlink" content-type="dwc:island" xlink:type="simple">Madeira</named-content>; country: <named-content xmlns:xlink="http://www.w3.org/1999/xlink" content-type="dwc:country" xlink:type="simple">Portugal</named-content>; countryCode: <named-content xmlns:xlink="http://www.w3.org/1999/xlink" content-type="dwc:countryCode" xlink:type="simple">PT</named-content>; stateProvince: <named-content xmlns:xlink="http://www.w3.org/1999/xlink" content-type="dwc:stateProvince" xlink:type="simple">Madeira</named-content>; county: <named-content xmlns:xlink="http://www.w3.org/1999/xlink" content-type="dwc:county" xlink:type="simple">Santana</named-content>; locality: <named-content xmlns:xlink="http://www.w3.org/1999/xlink" content-type="dwc:locality" xlink:type="simple">Fajã da Nogueira - Til Gigante</named-content>; verbatimElevation: <named-content xmlns:xlink="http://www.w3.org/1999/xlink" content-type="dwc:verbatimElevation" xlink:type="simple">841</named-content>; decimalLatitude: <named-content xmlns:xlink="http://www.w3.org/1999/xlink" content-type="dwc:decimalLatitude" xlink:type="simple">32.7457</named-content>; decimalLongitude: <named-content xmlns:xlink="http://www.w3.org/1999/xlink" content-type="dwc:decimalLongitude" xlink:type="simple">-16.915</named-content>; geodeticDatum: <named-content xmlns:xlink="http://www.w3.org/1999/xlink" content-type="dwc:geodeticDatum" xlink:type="simple">WGS84</named-content>; <bold>Event:</bold> samplingProtocol: <named-content xmlns:xlink="http://www.w3.org/1999/xlink" content-type="dwc:samplingProtocol" xlink:type="simple">Pitfall</named-content></p></list-item><list-item><p><bold>Type status:</bold> <named-content xmlns:xlink="http://www.w3.org/1999/xlink" content-type="dwc:typeStatus" xlink:type="simple">Other material</named-content>. <bold>Occurrence:</bold> sex: <named-content xmlns:xlink="http://www.w3.org/1999/xlink" content-type="dwc:sex" xlink:type="simple">2 females</named-content>; <bold>Location:</bold> locationID: <named-content xmlns:xlink="http://www.w3.org/1999/xlink" content-type="dwc:locationID" xlink:type="simple">9</named-content>; higherGeography: <named-content xmlns:xlink="http://www.w3.org/1999/xlink" content-type="dwc:higherGeography" xlink:type="simple">Macaronesia</named-content>; continent: <named-content xmlns:xlink="http://www.w3.org/1999/xlink" content-type="dwc:continent" xlink:type="simple">Europe</named-content>; waterBody: <named-content xmlns:xlink="http://www.w3.org/1999/xlink" content-type="dwc:waterBody" xlink:type="simple">Atlantic Ocean</named-content>; islandGroup: <named-content xmlns:xlink="http://www.w3.org/1999/xlink" content-type="dwc:islandGroup" xlink:type="simple">Madeira archipelago</named-content>; island: <named-content xmlns:xlink="http://www.w3.org/1999/xlink" content-type="dwc:island" xlink:type="simple">Madeira</named-content>; country: <named-content xmlns:xlink="http://www.w3.org/1999/xlink" content-type="dwc:country" xlink:type="simple">Portugal</named-content>; countryCode: <named-content xmlns:xlink="http://www.w3.org/1999/xlink" content-type="dwc:countryCode" xlink:type="simple">PT</named-content>; stateProvince: <named-content xmlns:xlink="http://www.w3.org/1999/xlink" content-type="dwc:stateProvince" xlink:type="simple">Madeira</named-content>; county: <named-content xmlns:xlink="http://www.w3.org/1999/xlink" content-type="dwc:county" xlink:type="simple">Santana</named-content>; locality: <named-content xmlns:xlink="http://www.w3.org/1999/xlink" content-type="dwc:locality" xlink:type="simple">Queimadas</named-content>; verbatimElevation: <named-content xmlns:xlink="http://www.w3.org/1999/xlink" content-type="dwc:verbatimElevation" xlink:type="simple">841</named-content>; decimalLatitude: <named-content xmlns:xlink="http://www.w3.org/1999/xlink" content-type="dwc:decimalLatitude" xlink:type="simple">32.7873</named-content>; decimalLongitude: <named-content xmlns:xlink="http://www.w3.org/1999/xlink" content-type="dwc:decimalLongitude" xlink:type="simple">-16.9047</named-content>; geodeticDatum: <named-content xmlns:xlink="http://www.w3.org/1999/xlink" content-type="dwc:geodeticDatum" xlink:type="simple">WGS84</named-content>; <bold>Event:</bold> samplingProtocol: <named-content xmlns:xlink="http://www.w3.org/1999/xlink" content-type="dwc:samplingProtocol" xlink:type="simple">Direct sampling</named-content></p></list-item><list-item><p><bold>Type status:</bold> <named-content xmlns:xlink="http://www.w3.org/1999/xlink" content-type="dwc:typeStatus" xlink:type="simple">Other material</named-content>. <bold>Occurrence:</bold> sex: <named-content xmlns:xlink="http://www.w3.org/1999/xlink" content-type="dwc:sex" xlink:type="simple">1 male, 4 females</named-content>; <bold>Location:</bold> locationID: <named-content xmlns:xlink="http://www.w3.org/1999/xlink" content-type="dwc:locationID" xlink:type="simple">10</named-content>; higherGeography: <named-content xmlns:xlink="http://www.w3.org/1999/xlink" content-type="dwc:higherGeography" xlink:type="simple">Macaronesia</named-content>; continent: <named-content xmlns:xlink="http://www.w3.org/1999/xlink" content-type="dwc:continent" xlink:type="simple">Europe</named-content>; waterBody: <named-content xmlns:xlink="http://www.w3.org/1999/xlink" content-type="dwc:waterBody" xlink:type="simple">Atlantic Ocean</named-content>; islandGroup: <named-content xmlns:xlink="http://www.w3.org/1999/xlink" content-type="dwc:islandGroup" xlink:type="simple">Madeira archipelago</named-content>; island: <named-content xmlns:xlink="http://www.w3.org/1999/xlink" content-type="dwc:island" xlink:type="simple">Madeira</named-content>; country: <named-content xmlns:xlink="http://www.w3.org/1999/xlink" content-type="dwc:country" xlink:type="simple">Portugal</named-content>; countryCode: <named-content xmlns:xlink="http://www.w3.org/1999/xlink" content-type="dwc:countryCode" xlink:type="simple">PT</named-content>; stateProvince: <named-content xmlns:xlink="http://www.w3.org/1999/xlink" content-type="dwc:stateProvince" xlink:type="simple">Madeira</named-content>; county: <named-content xmlns:xlink="http://www.w3.org/1999/xlink" content-type="dwc:county" xlink:type="simple">Santana</named-content>; locality: <named-content xmlns:xlink="http://www.w3.org/1999/xlink" content-type="dwc:locality" xlink:type="simple">Pico das Pedras</named-content>; verbatimElevation: <named-content xmlns:xlink="http://www.w3.org/1999/xlink" content-type="dwc:verbatimElevation" xlink:type="simple">883</named-content>; decimalLatitude: <named-content xmlns:xlink="http://www.w3.org/1999/xlink" content-type="dwc:decimalLatitude" xlink:type="simple">32.7841</named-content>; decimalLongitude: <named-content xmlns:xlink="http://www.w3.org/1999/xlink" content-type="dwc:decimalLongitude" xlink:type="simple">-16.9055</named-content>; geodeticDatum: <named-content xmlns:xlink="http://www.w3.org/1999/xlink" content-type="dwc:geodeticDatum" xlink:type="simple">WGS84</named-content>; <bold>Event:</bold> samplingProtocol: <named-content xmlns:xlink="http://www.w3.org/1999/xlink" content-type="dwc:samplingProtocol" xlink:type="simple">Direct sampling</named-content></p></list-item><list-item><p><bold>Type status:</bold> <named-content xmlns:xlink="http://www.w3.org/1999/xlink" content-type="dwc:typeStatus" xlink:type="simple">Other material</named-content>. <bold>Occurrence:</bold> sex: <named-content xmlns:xlink="http://www.w3.org/1999/xlink" content-type="dwc:sex" xlink:type="simple">4 males, 5 females</named-content>; <bold>Location:</bold> locationID: <named-content xmlns:xlink="http://www.w3.org/1999/xlink" content-type="dwc:locationID" xlink:type="simple">11</named-content>; higherGeography: <named-content xmlns:xlink="http://www.w3.org/1999/xlink" content-type="dwc:higherGeography" xlink:type="simple">Macaronesia</named-content>; continent: <named-content xmlns:xlink="http://www.w3.org/1999/xlink" content-type="dwc:continent" xlink:type="simple">Europe</named-content>; waterBody: <named-content xmlns:xlink="http://www.w3.org/1999/xlink" content-type="dwc:waterBody" xlink:type="simple">Atlantic Ocean</named-content>; islandGroup: <named-content xmlns:xlink="http://www.w3.org/1999/xlink" content-type="dwc:islandGroup" xlink:type="simple">Madeira archipelago</named-content>; island: <named-content xmlns:xlink="http://www.w3.org/1999/xlink" content-type="dwc:island" xlink:type="simple">Madeira</named-content>; country: <named-content xmlns:xlink="http://www.w3.org/1999/xlink" content-type="dwc:country" xlink:type="simple">Portugal</named-content>; countryCode: <named-content xmlns:xlink="http://www.w3.org/1999/xlink" content-type="dwc:countryCode" xlink:type="simple">PT</named-content>; stateProvince: <named-content xmlns:xlink="http://www.w3.org/1999/xlink" content-type="dwc:stateProvince" xlink:type="simple">Madeira</named-content>; county: <named-content xmlns:xlink="http://www.w3.org/1999/xlink" content-type="dwc:county" xlink:type="simple">Santana</named-content>; locality: <named-content xmlns:xlink="http://www.w3.org/1999/xlink" content-type="dwc:locality" xlink:type="simple">Achada do Teixeira</named-content>; verbatimElevation: <named-content xmlns:xlink="http://www.w3.org/1999/xlink" content-type="dwc:verbatimElevation" xlink:type="simple">1211</named-content>; decimalLatitude: <named-content xmlns:xlink="http://www.w3.org/1999/xlink" content-type="dwc:decimalLatitude" xlink:type="simple">32.7733</named-content>; decimalLongitude: <named-content xmlns:xlink="http://www.w3.org/1999/xlink" content-type="dwc:decimalLongitude" xlink:type="simple">-16.9081</named-content>; geodeticDatum: <named-content xmlns:xlink="http://www.w3.org/1999/xlink" content-type="dwc:geodeticDatum" xlink:type="simple">WGS84</named-content>; <bold>Event:</bold> samplingProtocol: <named-content xmlns:xlink="http://www.w3.org/1999/xlink" content-type="dwc:samplingProtocol" xlink:type="simple">Direct sampling</named-content></p></list-item><list-item><p><bold>Type status:</bold> <named-content xmlns:xlink="http://www.w3.org/1999/xlink" content-type="dwc:typeStatus" xlink:type="simple">Other material</named-content>. <bold>Occurrence:</bold> sex: <named-content xmlns:xlink="http://www.w3.org/1999/xlink" content-type="dwc:sex" xlink:type="simple">1 female</named-content>; <bold>Location:</bold> locationID: <named-content xmlns:xlink="http://www.w3.org/1999/xlink" content-type="dwc:locationID" xlink:type="simple">11</named-content>; higherGeography: <named-content xmlns:xlink="http://www.w3.org/1999/xlink" content-type="dwc:higherGeography" xlink:type="simple">Macaronesia</named-content>; continent: <named-content xmlns:xlink="http://www.w3.org/1999/xlink" content-type="dwc:continent" xlink:type="simple">Europe</named-content>; waterBody: <named-content xmlns:xlink="http://www.w3.org/1999/xlink" content-type="dwc:waterBody" xlink:type="simple">Atlantic Ocean</named-content>; islandGroup: <named-content xmlns:xlink="http://www.w3.org/1999/xlink" content-type="dwc:islandGroup" xlink:type="simple">Madeira archipelago</named-content>; island: <named-content xmlns:xlink="http://www.w3.org/1999/xlink" content-type="dwc:island" xlink:type="simple">Madeira</named-content>; country: <named-content xmlns:xlink="http://www.w3.org/1999/xlink" content-type="dwc:country" xlink:type="simple">Portugal</named-content>; countryCode: <named-content xmlns:xlink="http://www.w3.org/1999/xlink" content-type="dwc:countryCode" xlink:type="simple">PT</named-content>; stateProvince: <named-content xmlns:xlink="http://www.w3.org/1999/xlink" content-type="dwc:stateProvince" xlink:type="simple">Madeira</named-content>; county: <named-content xmlns:xlink="http://www.w3.org/1999/xlink" content-type="dwc:county" xlink:type="simple">Santana</named-content>; locality: <named-content xmlns:xlink="http://www.w3.org/1999/xlink" content-type="dwc:locality" xlink:type="simple">Achada do Teixeira</named-content>; verbatimElevation: <named-content xmlns:xlink="http://www.w3.org/1999/xlink" content-type="dwc:verbatimElevation" xlink:type="simple">1211</named-content>; decimalLatitude: <named-content xmlns:xlink="http://www.w3.org/1999/xlink" content-type="dwc:decimalLatitude" xlink:type="simple">32.7733</named-content>; decimalLongitude: <named-content xmlns:xlink="http://www.w3.org/1999/xlink" content-type="dwc:decimalLongitude" xlink:type="simple">-16.9081</named-content>; geodeticDatum: <named-content xmlns:xlink="http://www.w3.org/1999/xlink" content-type="dwc:geodeticDatum" xlink:type="simple">WGS84</named-content>; <bold>Event:</bold> samplingProtocol: <named-content xmlns:xlink="http://www.w3.org/1999/xlink" content-type="dwc:samplingProtocol" xlink:type="simple">Pitfall</named-content></p></list-item><list-item><p><bold>Type status:</bold> <named-content xmlns:xlink="http://www.w3.org/1999/xlink" content-type="dwc:typeStatus" xlink:type="simple">Other material</named-content>. <bold>Occurrence:</bold> sex: <named-content xmlns:xlink="http://www.w3.org/1999/xlink" content-type="dwc:sex" xlink:type="simple">2 males, 1 female</named-content>; <bold>Location:</bold> locationID: <named-content xmlns:xlink="http://www.w3.org/1999/xlink" content-type="dwc:locationID" xlink:type="simple">12</named-content>; higherGeography: <named-content xmlns:xlink="http://www.w3.org/1999/xlink" content-type="dwc:higherGeography" xlink:type="simple">Macaronesia</named-content>; continent: <named-content xmlns:xlink="http://www.w3.org/1999/xlink" content-type="dwc:continent" xlink:type="simple">Europe</named-content>; waterBody: <named-content xmlns:xlink="http://www.w3.org/1999/xlink" content-type="dwc:waterBody" xlink:type="simple">Atlantic Ocean</named-content>; islandGroup: <named-content xmlns:xlink="http://www.w3.org/1999/xlink" content-type="dwc:islandGroup" xlink:type="simple">Madeira archipelago</named-content>; island: <named-content xmlns:xlink="http://www.w3.org/1999/xlink" content-type="dwc:island" xlink:type="simple">Madeira</named-content>; country: <named-content xmlns:xlink="http://www.w3.org/1999/xlink" content-type="dwc:country" xlink:type="simple">Portugal</named-content>; countryCode: <named-content xmlns:xlink="http://www.w3.org/1999/xlink" content-type="dwc:countryCode" xlink:type="simple">PT</named-content>; stateProvince: <named-content xmlns:xlink="http://www.w3.org/1999/xlink" content-type="dwc:stateProvince" xlink:type="simple">Madeira</named-content>; county: <named-content xmlns:xlink="http://www.w3.org/1999/xlink" content-type="dwc:county" xlink:type="simple">Santana</named-content>; locality: <named-content xmlns:xlink="http://www.w3.org/1999/xlink" content-type="dwc:locality" xlink:type="simple">Achada do Teixeira</named-content>; verbatimElevation: <named-content xmlns:xlink="http://www.w3.org/1999/xlink" content-type="dwc:verbatimElevation" xlink:type="simple">1103</named-content>; decimalLatitude: <named-content xmlns:xlink="http://www.w3.org/1999/xlink" content-type="dwc:decimalLatitude" xlink:type="simple">32.7762</named-content>; decimalLongitude: <named-content xmlns:xlink="http://www.w3.org/1999/xlink" content-type="dwc:decimalLongitude" xlink:type="simple">-16.9022</named-content>; geodeticDatum: <named-content xmlns:xlink="http://www.w3.org/1999/xlink" content-type="dwc:geodeticDatum" xlink:type="simple">WGS84</named-content>; <bold>Event:</bold> samplingProtocol: <named-content xmlns:xlink="http://www.w3.org/1999/xlink" content-type="dwc:samplingProtocol" xlink:type="simple">Direct sampling</named-content></p></list-item><list-item><p><bold>Type status:</bold> <named-content xmlns:xlink="http://www.w3.org/1999/xlink" content-type="dwc:typeStatus" xlink:type="simple">Other material</named-content>. <bold>Occurrence:</bold> sex: <named-content xmlns:xlink="http://www.w3.org/1999/xlink" content-type="dwc:sex" xlink:type="simple">2 females</named-content>; <bold>Location:</bold> locationID: <named-content xmlns:xlink="http://www.w3.org/1999/xlink" content-type="dwc:locationID" xlink:type="simple">12</named-content>; higherGeography: <named-content xmlns:xlink="http://www.w3.org/1999/xlink" content-type="dwc:higherGeography" xlink:type="simple">Macaronesia</named-content>; continent: <named-content xmlns:xlink="http://www.w3.org/1999/xlink" content-type="dwc:continent" xlink:type="simple">Europe</named-content>; waterBody: <named-content xmlns:xlink="http://www.w3.org/1999/xlink" content-type="dwc:waterBody" xlink:type="simple">Atlantic Ocean</named-content>; islandGroup: <named-content xmlns:xlink="http://www.w3.org/1999/xlink" content-type="dwc:islandGroup" xlink:type="simple">Madeira archipelago</named-content>; island: <named-content xmlns:xlink="http://www.w3.org/1999/xlink" content-type="dwc:island" xlink:type="simple">Madeira</named-content>; country: <named-content xmlns:xlink="http://www.w3.org/1999/xlink" content-type="dwc:country" xlink:type="simple">Portugal</named-content>; countryCode: <named-content xmlns:xlink="http://www.w3.org/1999/xlink" content-type="dwc:countryCode" xlink:type="simple">PT</named-content>; stateProvince: <named-content xmlns:xlink="http://www.w3.org/1999/xlink" content-type="dwc:stateProvince" xlink:type="simple">Madeira</named-content>; county: <named-content xmlns:xlink="http://www.w3.org/1999/xlink" content-type="dwc:county" xlink:type="simple">Santana</named-content>; locality: <named-content xmlns:xlink="http://www.w3.org/1999/xlink" content-type="dwc:locality" xlink:type="simple">Achada do Teixeira</named-content>; verbatimElevation: <named-content xmlns:xlink="http://www.w3.org/1999/xlink" content-type="dwc:verbatimElevation" xlink:type="simple">1103</named-content>; decimalLatitude: <named-content xmlns:xlink="http://www.w3.org/1999/xlink" content-type="dwc:decimalLatitude" xlink:type="simple">32.7762</named-content>; decimalLongitude: <named-content xmlns:xlink="http://www.w3.org/1999/xlink" content-type="dwc:decimalLongitude" xlink:type="simple">-16.9022</named-content>; geodeticDatum: <named-content xmlns:xlink="http://www.w3.org/1999/xlink" content-type="dwc:geodeticDatum" xlink:type="simple">WGS84</named-content>; <bold>Event:</bold> samplingProtocol: <named-content xmlns:xlink="http://www.w3.org/1999/xlink" content-type="dwc:samplingProtocol" xlink:type="simple">Pitfall</named-content></p></list-item><list-item><p><bold>Type status:</bold> <named-content xmlns:xlink="http://www.w3.org/1999/xlink" content-type="dwc:typeStatus" xlink:type="simple">Other material</named-content>. <bold>Occurrence:</bold> sex: <named-content xmlns:xlink="http://www.w3.org/1999/xlink" content-type="dwc:sex" xlink:type="simple">2 males</named-content>; <bold>Location:</bold> locationID: <named-content xmlns:xlink="http://www.w3.org/1999/xlink" content-type="dwc:locationID" xlink:type="simple">13</named-content>; higherGeography: <named-content xmlns:xlink="http://www.w3.org/1999/xlink" content-type="dwc:higherGeography" xlink:type="simple">Macaronesia</named-content>; continent: <named-content xmlns:xlink="http://www.w3.org/1999/xlink" content-type="dwc:continent" xlink:type="simple">Europe</named-content>; waterBody: <named-content xmlns:xlink="http://www.w3.org/1999/xlink" content-type="dwc:waterBody" xlink:type="simple">Atlantic Ocean</named-content>; islandGroup: <named-content xmlns:xlink="http://www.w3.org/1999/xlink" content-type="dwc:islandGroup" xlink:type="simple">Madeira archipelago</named-content>; island: <named-content xmlns:xlink="http://www.w3.org/1999/xlink" content-type="dwc:island" xlink:type="simple">Madeira</named-content>; country: <named-content xmlns:xlink="http://www.w3.org/1999/xlink" content-type="dwc:country" xlink:type="simple">Portugal</named-content>; countryCode: <named-content xmlns:xlink="http://www.w3.org/1999/xlink" content-type="dwc:countryCode" xlink:type="simple">PT</named-content>; stateProvince: <named-content xmlns:xlink="http://www.w3.org/1999/xlink" content-type="dwc:stateProvince" xlink:type="simple">Madeira</named-content>; county: <named-content xmlns:xlink="http://www.w3.org/1999/xlink" content-type="dwc:county" xlink:type="simple">Santana</named-content>; locality: <named-content xmlns:xlink="http://www.w3.org/1999/xlink" content-type="dwc:locality" xlink:type="simple">Ribeiro Frio - Viveiro</named-content>; verbatimElevation: <named-content xmlns:xlink="http://www.w3.org/1999/xlink" content-type="dwc:verbatimElevation" xlink:type="simple">906</named-content>; decimalLatitude: <named-content xmlns:xlink="http://www.w3.org/1999/xlink" content-type="dwc:decimalLatitude" xlink:type="simple">32.7354</named-content>; decimalLongitude: <named-content xmlns:xlink="http://www.w3.org/1999/xlink" content-type="dwc:decimalLongitude" xlink:type="simple">-16.8864</named-content>; geodeticDatum: <named-content xmlns:xlink="http://www.w3.org/1999/xlink" content-type="dwc:geodeticDatum" xlink:type="simple">WGS84</named-content>; <bold>Event:</bold> samplingProtocol: <named-content xmlns:xlink="http://www.w3.org/1999/xlink" content-type="dwc:samplingProtocol" xlink:type="simple">Direct sampling</named-content></p></list-item><list-item><p><bold>Type status:</bold> <named-content xmlns:xlink="http://www.w3.org/1999/xlink" content-type="dwc:typeStatus" xlink:type="simple">Other material</named-content>. <bold>Occurrence:</bold> sex: <named-content xmlns:xlink="http://www.w3.org/1999/xlink" content-type="dwc:sex" xlink:type="simple">2 females</named-content>; <bold>Location:</bold> locationID: <named-content xmlns:xlink="http://www.w3.org/1999/xlink" content-type="dwc:locationID" xlink:type="simple">14</named-content>; higherGeography: <named-content xmlns:xlink="http://www.w3.org/1999/xlink" content-type="dwc:higherGeography" xlink:type="simple">Macaronesia</named-content>; continent: <named-content xmlns:xlink="http://www.w3.org/1999/xlink" content-type="dwc:continent" xlink:type="simple">Europe</named-content>; waterBody: <named-content xmlns:xlink="http://www.w3.org/1999/xlink" content-type="dwc:waterBody" xlink:type="simple">Atlantic Ocean</named-content>; islandGroup: <named-content xmlns:xlink="http://www.w3.org/1999/xlink" content-type="dwc:islandGroup" xlink:type="simple">Madeira archipelago</named-content>; island: <named-content xmlns:xlink="http://www.w3.org/1999/xlink" content-type="dwc:island" xlink:type="simple">Madeira</named-content>; country: <named-content xmlns:xlink="http://www.w3.org/1999/xlink" content-type="dwc:country" xlink:type="simple">Portugal</named-content>; countryCode: <named-content xmlns:xlink="http://www.w3.org/1999/xlink" content-type="dwc:countryCode" xlink:type="simple">PT</named-content>; stateProvince: <named-content xmlns:xlink="http://www.w3.org/1999/xlink" content-type="dwc:stateProvince" xlink:type="simple">Madeira</named-content>; county: <named-content xmlns:xlink="http://www.w3.org/1999/xlink" content-type="dwc:county" xlink:type="simple">Santana</named-content>; locality: <named-content xmlns:xlink="http://www.w3.org/1999/xlink" content-type="dwc:locality" xlink:type="simple">Ribeiro Frio - Cottages</named-content>; verbatimElevation: <named-content xmlns:xlink="http://www.w3.org/1999/xlink" content-type="dwc:verbatimElevation" xlink:type="simple">994</named-content>; decimalLatitude: <named-content xmlns:xlink="http://www.w3.org/1999/xlink" content-type="dwc:decimalLatitude" xlink:type="simple">32.7319</named-content>; decimalLongitude: <named-content xmlns:xlink="http://www.w3.org/1999/xlink" content-type="dwc:decimalLongitude" xlink:type="simple">-16.8861</named-content>; geodeticDatum: <named-content xmlns:xlink="http://www.w3.org/1999/xlink" content-type="dwc:geodeticDatum" xlink:type="simple">WGS84</named-content>; <bold>Event:</bold> samplingProtocol: <named-content xmlns:xlink="http://www.w3.org/1999/xlink" content-type="dwc:samplingProtocol" xlink:type="simple">Direct sampling</named-content></p></list-item><list-item><p><bold>Type status:</bold> <named-content xmlns:xlink="http://www.w3.org/1999/xlink" content-type="dwc:typeStatus" xlink:type="simple">Other material</named-content>. <bold>Occurrence:</bold> sex: <named-content xmlns:xlink="http://www.w3.org/1999/xlink" content-type="dwc:sex" xlink:type="simple">1 female</named-content>; <bold>Location:</bold> locationID: <named-content xmlns:xlink="http://www.w3.org/1999/xlink" content-type="dwc:locationID" xlink:type="simple">15</named-content>; higherGeography: <named-content xmlns:xlink="http://www.w3.org/1999/xlink" content-type="dwc:higherGeography" xlink:type="simple">Macaronesia</named-content>; continent: <named-content xmlns:xlink="http://www.w3.org/1999/xlink" content-type="dwc:continent" xlink:type="simple">Europe</named-content>; waterBody: <named-content xmlns:xlink="http://www.w3.org/1999/xlink" content-type="dwc:waterBody" xlink:type="simple">Atlantic Ocean</named-content>; islandGroup: <named-content xmlns:xlink="http://www.w3.org/1999/xlink" content-type="dwc:islandGroup" xlink:type="simple">Madeira archipelago</named-content>; island: <named-content xmlns:xlink="http://www.w3.org/1999/xlink" content-type="dwc:island" xlink:type="simple">Madeira</named-content>; country: <named-content xmlns:xlink="http://www.w3.org/1999/xlink" content-type="dwc:country" xlink:type="simple">Portugal</named-content>; countryCode: <named-content xmlns:xlink="http://www.w3.org/1999/xlink" content-type="dwc:countryCode" xlink:type="simple">PT</named-content>; stateProvince: <named-content xmlns:xlink="http://www.w3.org/1999/xlink" content-type="dwc:stateProvince" xlink:type="simple">Madeira</named-content>; county: <named-content xmlns:xlink="http://www.w3.org/1999/xlink" content-type="dwc:county" xlink:type="simple">Santana</named-content>; locality: <named-content xmlns:xlink="http://www.w3.org/1999/xlink" content-type="dwc:locality" xlink:type="simple">Pico do Areeiro</named-content>; verbatimElevation: <named-content xmlns:xlink="http://www.w3.org/1999/xlink" content-type="dwc:verbatimElevation" xlink:type="simple">1533</named-content>; decimalLatitude: <named-content xmlns:xlink="http://www.w3.org/1999/xlink" content-type="dwc:decimalLatitude" xlink:type="simple">32.7231</named-content>; decimalLongitude: <named-content xmlns:xlink="http://www.w3.org/1999/xlink" content-type="dwc:decimalLongitude" xlink:type="simple">-16.9109</named-content>; geodeticDatum: <named-content xmlns:xlink="http://www.w3.org/1999/xlink" content-type="dwc:geodeticDatum" xlink:type="simple">WGS84</named-content>; <bold>Event:</bold> samplingProtocol: <named-content xmlns:xlink="http://www.w3.org/1999/xlink" content-type="dwc:samplingProtocol" xlink:type="simple">Direct sampling</named-content></p></list-item><list-item><p><bold>Type status:</bold> <named-content xmlns:xlink="http://www.w3.org/1999/xlink" content-type="dwc:typeStatus" xlink:type="simple">Other material</named-content>. <bold>Occurrence:</bold> sex: <named-content xmlns:xlink="http://www.w3.org/1999/xlink" content-type="dwc:sex" xlink:type="simple">1 male</named-content>; <bold>Location:</bold> locationID: <named-content xmlns:xlink="http://www.w3.org/1999/xlink" content-type="dwc:locationID" xlink:type="simple">17</named-content>; higherGeography: <named-content xmlns:xlink="http://www.w3.org/1999/xlink" content-type="dwc:higherGeography" xlink:type="simple">Macaronesia</named-content>; continent: <named-content xmlns:xlink="http://www.w3.org/1999/xlink" content-type="dwc:continent" xlink:type="simple">Europe</named-content>; waterBody: <named-content xmlns:xlink="http://www.w3.org/1999/xlink" content-type="dwc:waterBody" xlink:type="simple">Atlantic Ocean</named-content>; islandGroup: <named-content xmlns:xlink="http://www.w3.org/1999/xlink" content-type="dwc:islandGroup" xlink:type="simple">Madeira archipelago</named-content>; island: <named-content xmlns:xlink="http://www.w3.org/1999/xlink" content-type="dwc:island" xlink:type="simple">Madeira</named-content>; country: <named-content xmlns:xlink="http://www.w3.org/1999/xlink" content-type="dwc:country" xlink:type="simple">Portugal</named-content>; countryCode: <named-content xmlns:xlink="http://www.w3.org/1999/xlink" content-type="dwc:countryCode" xlink:type="simple">PT</named-content>; stateProvince: <named-content xmlns:xlink="http://www.w3.org/1999/xlink" content-type="dwc:stateProvince" xlink:type="simple">Madeira</named-content>; county: <named-content xmlns:xlink="http://www.w3.org/1999/xlink" content-type="dwc:county" xlink:type="simple">Porto Moniz</named-content>; locality: <named-content xmlns:xlink="http://www.w3.org/1999/xlink" content-type="dwc:locality" xlink:type="simple">Chão da Ribeira</named-content>; verbatimElevation: <named-content xmlns:xlink="http://www.w3.org/1999/xlink" content-type="dwc:verbatimElevation" xlink:type="simple">519</named-content>; decimalLatitude: <named-content xmlns:xlink="http://www.w3.org/1999/xlink" content-type="dwc:decimalLatitude" xlink:type="simple">32.7933</named-content>; decimalLongitude: <named-content xmlns:xlink="http://www.w3.org/1999/xlink" content-type="dwc:decimalLongitude" xlink:type="simple">-17.1122</named-content>; geodeticDatum: <named-content xmlns:xlink="http://www.w3.org/1999/xlink" content-type="dwc:geodeticDatum" xlink:type="simple">WGS84</named-content>; <bold>Event:</bold> samplingProtocol: <named-content xmlns:xlink="http://www.w3.org/1999/xlink" content-type="dwc:samplingProtocol" xlink:type="simple">Pitfall</named-content></p></list-item><list-item><p><bold>Type status:</bold> <named-content xmlns:xlink="http://www.w3.org/1999/xlink" content-type="dwc:typeStatus" xlink:type="simple">Other material</named-content>. <bold>Occurrence:</bold> sex: <named-content xmlns:xlink="http://www.w3.org/1999/xlink" content-type="dwc:sex" xlink:type="simple">3 females</named-content>; <bold>Location:</bold> locationID: <named-content xmlns:xlink="http://www.w3.org/1999/xlink" content-type="dwc:locationID" xlink:type="simple">18</named-content>; higherGeography: <named-content xmlns:xlink="http://www.w3.org/1999/xlink" content-type="dwc:higherGeography" xlink:type="simple">Macaronesia</named-content>; continent: <named-content xmlns:xlink="http://www.w3.org/1999/xlink" content-type="dwc:continent" xlink:type="simple">Europe</named-content>; waterBody: <named-content xmlns:xlink="http://www.w3.org/1999/xlink" content-type="dwc:waterBody" xlink:type="simple">Atlantic Ocean</named-content>; islandGroup: <named-content xmlns:xlink="http://www.w3.org/1999/xlink" content-type="dwc:islandGroup" xlink:type="simple">Madeira archipelago</named-content>; island: <named-content xmlns:xlink="http://www.w3.org/1999/xlink" content-type="dwc:island" xlink:type="simple">Madeira</named-content>; country: <named-content xmlns:xlink="http://www.w3.org/1999/xlink" content-type="dwc:country" xlink:type="simple">Portugal</named-content>; countryCode: <named-content xmlns:xlink="http://www.w3.org/1999/xlink" content-type="dwc:countryCode" xlink:type="simple">PT</named-content>; stateProvince: <named-content xmlns:xlink="http://www.w3.org/1999/xlink" content-type="dwc:stateProvince" xlink:type="simple">Madeira</named-content>; county: <named-content xmlns:xlink="http://www.w3.org/1999/xlink" content-type="dwc:county" xlink:type="simple">Porto Moniz</named-content>; locality: <named-content xmlns:xlink="http://www.w3.org/1999/xlink" content-type="dwc:locality" xlink:type="simple">Chão da Ribeira</named-content>; verbatimElevation: <named-content xmlns:xlink="http://www.w3.org/1999/xlink" content-type="dwc:verbatimElevation" xlink:type="simple">491</named-content>; decimalLatitude: <named-content xmlns:xlink="http://www.w3.org/1999/xlink" content-type="dwc:decimalLatitude" xlink:type="simple">32.7957</named-content>; decimalLongitude: <named-content xmlns:xlink="http://www.w3.org/1999/xlink" content-type="dwc:decimalLongitude" xlink:type="simple">-17.1117</named-content>; geodeticDatum: <named-content xmlns:xlink="http://www.w3.org/1999/xlink" content-type="dwc:geodeticDatum" xlink:type="simple">WGS84</named-content>; <bold>Event:</bold> samplingProtocol: <named-content xmlns:xlink="http://www.w3.org/1999/xlink" content-type="dwc:samplingProtocol" xlink:type="simple">Direct sampling</named-content></p></list-item><list-item><p><bold>Type status:</bold> <named-content xmlns:xlink="http://www.w3.org/1999/xlink" content-type="dwc:typeStatus" xlink:type="simple">Other material</named-content>. <bold>Occurrence:</bold> sex: <named-content xmlns:xlink="http://www.w3.org/1999/xlink" content-type="dwc:sex" xlink:type="simple">2 males, 4 females</named-content>; <bold>Location:</bold> locationID: <named-content xmlns:xlink="http://www.w3.org/1999/xlink" content-type="dwc:locationID" xlink:type="simple">20</named-content>; higherGeography: <named-content xmlns:xlink="http://www.w3.org/1999/xlink" content-type="dwc:higherGeography" xlink:type="simple">Macaronesia</named-content>; continent: <named-content xmlns:xlink="http://www.w3.org/1999/xlink" content-type="dwc:continent" xlink:type="simple">Europe</named-content>; waterBody: <named-content xmlns:xlink="http://www.w3.org/1999/xlink" content-type="dwc:waterBody" xlink:type="simple">Atlantic Ocean</named-content>; islandGroup: <named-content xmlns:xlink="http://www.w3.org/1999/xlink" content-type="dwc:islandGroup" xlink:type="simple">Madeira archipelago</named-content>; island: <named-content xmlns:xlink="http://www.w3.org/1999/xlink" content-type="dwc:island" xlink:type="simple">Madeira</named-content>; country: <named-content xmlns:xlink="http://www.w3.org/1999/xlink" content-type="dwc:country" xlink:type="simple">Portugal</named-content>; countryCode: <named-content xmlns:xlink="http://www.w3.org/1999/xlink" content-type="dwc:countryCode" xlink:type="simple">PT</named-content>; stateProvince: <named-content xmlns:xlink="http://www.w3.org/1999/xlink" content-type="dwc:stateProvince" xlink:type="simple">Madeira</named-content>; county: <named-content xmlns:xlink="http://www.w3.org/1999/xlink" content-type="dwc:county" xlink:type="simple">São Vicente</named-content>; locality: <named-content xmlns:xlink="http://www.w3.org/1999/xlink" content-type="dwc:locality" xlink:type="simple">Encumeada</named-content>; verbatimElevation: <named-content xmlns:xlink="http://www.w3.org/1999/xlink" content-type="dwc:verbatimElevation" xlink:type="simple">999</named-content>; decimalLatitude: <named-content xmlns:xlink="http://www.w3.org/1999/xlink" content-type="dwc:decimalLatitude" xlink:type="simple">32.7558</named-content>; decimalLongitude: <named-content xmlns:xlink="http://www.w3.org/1999/xlink" content-type="dwc:decimalLongitude" xlink:type="simple">-17.0143</named-content>; geodeticDatum: <named-content xmlns:xlink="http://www.w3.org/1999/xlink" content-type="dwc:geodeticDatum" xlink:type="simple">WGS84</named-content>; <bold>Event:</bold> samplingProtocol: <named-content xmlns:xlink="http://www.w3.org/1999/xlink" content-type="dwc:samplingProtocol" xlink:type="simple">Pitfall</named-content></p></list-item><list-item><p><bold>Type status:</bold> <named-content xmlns:xlink="http://www.w3.org/1999/xlink" content-type="dwc:typeStatus" xlink:type="simple">Other material</named-content>. <bold>Occurrence:</bold> sex: <named-content xmlns:xlink="http://www.w3.org/1999/xlink" content-type="dwc:sex" xlink:type="simple">5 females</named-content>; <bold>Location:</bold> locationID: <named-content xmlns:xlink="http://www.w3.org/1999/xlink" content-type="dwc:locationID" xlink:type="simple">21</named-content>; higherGeography: <named-content xmlns:xlink="http://www.w3.org/1999/xlink" content-type="dwc:higherGeography" xlink:type="simple">Macaronesia</named-content>; continent: <named-content xmlns:xlink="http://www.w3.org/1999/xlink" content-type="dwc:continent" xlink:type="simple">Europe</named-content>; waterBody: <named-content xmlns:xlink="http://www.w3.org/1999/xlink" content-type="dwc:waterBody" xlink:type="simple">Atlantic Ocean</named-content>; islandGroup: <named-content xmlns:xlink="http://www.w3.org/1999/xlink" content-type="dwc:islandGroup" xlink:type="simple">Madeira archipelago</named-content>; island: <named-content xmlns:xlink="http://www.w3.org/1999/xlink" content-type="dwc:island" xlink:type="simple">Madeira</named-content>; country: <named-content xmlns:xlink="http://www.w3.org/1999/xlink" content-type="dwc:country" xlink:type="simple">Portugal</named-content>; countryCode: <named-content xmlns:xlink="http://www.w3.org/1999/xlink" content-type="dwc:countryCode" xlink:type="simple">PT</named-content>; stateProvince: <named-content xmlns:xlink="http://www.w3.org/1999/xlink" content-type="dwc:stateProvince" xlink:type="simple">Madeira</named-content>; county: <named-content xmlns:xlink="http://www.w3.org/1999/xlink" content-type="dwc:county" xlink:type="simple">Santana</named-content>; locality: <named-content xmlns:xlink="http://www.w3.org/1999/xlink" content-type="dwc:locality" xlink:type="simple">Ribeiro Bonito - Levada</named-content>; verbatimElevation: <named-content xmlns:xlink="http://www.w3.org/1999/xlink" content-type="dwc:verbatimElevation" xlink:type="simple">568</named-content>; decimalLatitude: <named-content xmlns:xlink="http://www.w3.org/1999/xlink" content-type="dwc:decimalLatitude" xlink:type="simple">32.8047</named-content>; decimalLongitude: <named-content xmlns:xlink="http://www.w3.org/1999/xlink" content-type="dwc:decimalLongitude" xlink:type="simple">-16.9346</named-content>; geodeticDatum: <named-content xmlns:xlink="http://www.w3.org/1999/xlink" content-type="dwc:geodeticDatum" xlink:type="simple">WGS84</named-content>; <bold>Event:</bold> samplingProtocol: <named-content xmlns:xlink="http://www.w3.org/1999/xlink" content-type="dwc:samplingProtocol" xlink:type="simple">Direct sampling</named-content></p></list-item><list-item><p><bold>Type status:</bold> <named-content xmlns:xlink="http://www.w3.org/1999/xlink" content-type="dwc:typeStatus" xlink:type="simple">Other material</named-content>. <bold>Occurrence:</bold> sex: <named-content xmlns:xlink="http://www.w3.org/1999/xlink" content-type="dwc:sex" xlink:type="simple">1 female</named-content>; <bold>Location:</bold> locationID: <named-content xmlns:xlink="http://www.w3.org/1999/xlink" content-type="dwc:locationID" xlink:type="simple">21</named-content>; higherGeography: <named-content xmlns:xlink="http://www.w3.org/1999/xlink" content-type="dwc:higherGeography" xlink:type="simple">Macaronesia</named-content>; continent: <named-content xmlns:xlink="http://www.w3.org/1999/xlink" content-type="dwc:continent" xlink:type="simple">Europe</named-content>; waterBody: <named-content xmlns:xlink="http://www.w3.org/1999/xlink" content-type="dwc:waterBody" xlink:type="simple">Atlantic Ocean</named-content>; islandGroup: <named-content xmlns:xlink="http://www.w3.org/1999/xlink" content-type="dwc:islandGroup" xlink:type="simple">Madeira archipelago</named-content>; island: <named-content xmlns:xlink="http://www.w3.org/1999/xlink" content-type="dwc:island" xlink:type="simple">Madeira</named-content>; country: <named-content xmlns:xlink="http://www.w3.org/1999/xlink" content-type="dwc:country" xlink:type="simple">Portugal</named-content>; countryCode: <named-content xmlns:xlink="http://www.w3.org/1999/xlink" content-type="dwc:countryCode" xlink:type="simple">PT</named-content>; stateProvince: <named-content xmlns:xlink="http://www.w3.org/1999/xlink" content-type="dwc:stateProvince" xlink:type="simple">Madeira</named-content>; county: <named-content xmlns:xlink="http://www.w3.org/1999/xlink" content-type="dwc:county" xlink:type="simple">Santana</named-content>; locality: <named-content xmlns:xlink="http://www.w3.org/1999/xlink" content-type="dwc:locality" xlink:type="simple">Ribeiro Bonito - Levada</named-content>; verbatimElevation: <named-content xmlns:xlink="http://www.w3.org/1999/xlink" content-type="dwc:verbatimElevation" xlink:type="simple">568</named-content>; decimalLatitude: <named-content xmlns:xlink="http://www.w3.org/1999/xlink" content-type="dwc:decimalLatitude" xlink:type="simple">32.8047</named-content>; decimalLongitude: <named-content xmlns:xlink="http://www.w3.org/1999/xlink" content-type="dwc:decimalLongitude" xlink:type="simple">-16.9346</named-content>; geodeticDatum: <named-content xmlns:xlink="http://www.w3.org/1999/xlink" content-type="dwc:geodeticDatum" xlink:type="simple">WGS84</named-content>; <bold>Event:</bold> samplingProtocol: <named-content xmlns:xlink="http://www.w3.org/1999/xlink" content-type="dwc:samplingProtocol" xlink:type="simple">Pitfall</named-content></p></list-item><list-item><p><bold>Type status:</bold> <named-content xmlns:xlink="http://www.w3.org/1999/xlink" content-type="dwc:typeStatus" xlink:type="simple">Other material</named-content>. <bold>Occurrence:</bold> sex: <named-content xmlns:xlink="http://www.w3.org/1999/xlink" content-type="dwc:sex" xlink:type="simple">1 female</named-content>; <bold>Location:</bold> locationID: <named-content xmlns:xlink="http://www.w3.org/1999/xlink" content-type="dwc:locationID" xlink:type="simple">22</named-content>; higherGeography: <named-content xmlns:xlink="http://www.w3.org/1999/xlink" content-type="dwc:higherGeography" xlink:type="simple">Macaronesia</named-content>; continent: <named-content xmlns:xlink="http://www.w3.org/1999/xlink" content-type="dwc:continent" xlink:type="simple">Europe</named-content>; waterBody: <named-content xmlns:xlink="http://www.w3.org/1999/xlink" content-type="dwc:waterBody" xlink:type="simple">Atlantic Ocean</named-content>; islandGroup: <named-content xmlns:xlink="http://www.w3.org/1999/xlink" content-type="dwc:islandGroup" xlink:type="simple">Madeira archipelago</named-content>; island: <named-content xmlns:xlink="http://www.w3.org/1999/xlink" content-type="dwc:island" xlink:type="simple">Madeira</named-content>; country: <named-content xmlns:xlink="http://www.w3.org/1999/xlink" content-type="dwc:country" xlink:type="simple">Portugal</named-content>; countryCode: <named-content xmlns:xlink="http://www.w3.org/1999/xlink" content-type="dwc:countryCode" xlink:type="simple">PT</named-content>; stateProvince: <named-content xmlns:xlink="http://www.w3.org/1999/xlink" content-type="dwc:stateProvince" xlink:type="simple">Madeira</named-content>; county: <named-content xmlns:xlink="http://www.w3.org/1999/xlink" content-type="dwc:county" xlink:type="simple">Santana</named-content>; locality: <named-content xmlns:xlink="http://www.w3.org/1999/xlink" content-type="dwc:locality" xlink:type="simple">Ribeiro Bonito - Ribeiro</named-content>; verbatimElevation: <named-content xmlns:xlink="http://www.w3.org/1999/xlink" content-type="dwc:verbatimElevation" xlink:type="simple">560</named-content>; decimalLatitude: <named-content xmlns:xlink="http://www.w3.org/1999/xlink" content-type="dwc:decimalLatitude" xlink:type="simple">32.7985</named-content>; decimalLongitude: <named-content xmlns:xlink="http://www.w3.org/1999/xlink" content-type="dwc:decimalLongitude" xlink:type="simple">-16.936</named-content>; geodeticDatum: <named-content xmlns:xlink="http://www.w3.org/1999/xlink" content-type="dwc:geodeticDatum" xlink:type="simple">WGS84</named-content>; <bold>Event:</bold> samplingProtocol: <named-content xmlns:xlink="http://www.w3.org/1999/xlink" content-type="dwc:samplingProtocol" xlink:type="simple">Direct sampling</named-content></p></list-item><list-item><p><bold>Type status:</bold> <named-content xmlns:xlink="http://www.w3.org/1999/xlink" content-type="dwc:typeStatus" xlink:type="simple">Other material</named-content>. <bold>Occurrence:</bold> sex: <named-content xmlns:xlink="http://www.w3.org/1999/xlink" content-type="dwc:sex" xlink:type="simple">1 female</named-content>; <bold>Location:</bold> locationID: <named-content xmlns:xlink="http://www.w3.org/1999/xlink" content-type="dwc:locationID" xlink:type="simple">22</named-content>; higherGeography: <named-content xmlns:xlink="http://www.w3.org/1999/xlink" content-type="dwc:higherGeography" xlink:type="simple">Macaronesia</named-content>; continent: <named-content xmlns:xlink="http://www.w3.org/1999/xlink" content-type="dwc:continent" xlink:type="simple">Europe</named-content>; waterBody: <named-content xmlns:xlink="http://www.w3.org/1999/xlink" content-type="dwc:waterBody" xlink:type="simple">Atlantic Ocean</named-content>; islandGroup: <named-content xmlns:xlink="http://www.w3.org/1999/xlink" content-type="dwc:islandGroup" xlink:type="simple">Madeira archipelago</named-content>; island: <named-content xmlns:xlink="http://www.w3.org/1999/xlink" content-type="dwc:island" xlink:type="simple">Madeira</named-content>; country: <named-content xmlns:xlink="http://www.w3.org/1999/xlink" content-type="dwc:country" xlink:type="simple">Portugal</named-content>; countryCode: <named-content xmlns:xlink="http://www.w3.org/1999/xlink" content-type="dwc:countryCode" xlink:type="simple">PT</named-content>; stateProvince: <named-content xmlns:xlink="http://www.w3.org/1999/xlink" content-type="dwc:stateProvince" xlink:type="simple">Madeira</named-content>; county: <named-content xmlns:xlink="http://www.w3.org/1999/xlink" content-type="dwc:county" xlink:type="simple">Santana</named-content>; locality: <named-content xmlns:xlink="http://www.w3.org/1999/xlink" content-type="dwc:locality" xlink:type="simple">Ribeiro Bonito - Ribeiro</named-content>; verbatimElevation: <named-content xmlns:xlink="http://www.w3.org/1999/xlink" content-type="dwc:verbatimElevation" xlink:type="simple">560</named-content>; decimalLatitude: <named-content xmlns:xlink="http://www.w3.org/1999/xlink" content-type="dwc:decimalLatitude" xlink:type="simple">32.7985</named-content>; decimalLongitude: <named-content xmlns:xlink="http://www.w3.org/1999/xlink" content-type="dwc:decimalLongitude" xlink:type="simple">-16.936</named-content>; geodeticDatum: <named-content xmlns:xlink="http://www.w3.org/1999/xlink" content-type="dwc:geodeticDatum" xlink:type="simple">WGS84</named-content>; <bold>Event:</bold> samplingProtocol: <named-content xmlns:xlink="http://www.w3.org/1999/xlink" content-type="dwc:samplingProtocol" xlink:type="simple">Pitfall</named-content></p></list-item><list-item><p><bold>Type status:</bold> <named-content xmlns:xlink="http://www.w3.org/1999/xlink" content-type="dwc:typeStatus" xlink:type="simple">Other material</named-content>. <bold>Occurrence:</bold> sex: <named-content xmlns:xlink="http://www.w3.org/1999/xlink" content-type="dwc:sex" xlink:type="simple">3 females</named-content>; <bold>Location:</bold> locationID: <named-content xmlns:xlink="http://www.w3.org/1999/xlink" content-type="dwc:locationID" xlink:type="simple">23</named-content>; higherGeography: <named-content xmlns:xlink="http://www.w3.org/1999/xlink" content-type="dwc:higherGeography" xlink:type="simple">Macaronesia</named-content>; continent: <named-content xmlns:xlink="http://www.w3.org/1999/xlink" content-type="dwc:continent" xlink:type="simple">Europe</named-content>; waterBody: <named-content xmlns:xlink="http://www.w3.org/1999/xlink" content-type="dwc:waterBody" xlink:type="simple">Atlantic Ocean</named-content>; islandGroup: <named-content xmlns:xlink="http://www.w3.org/1999/xlink" content-type="dwc:islandGroup" xlink:type="simple">Madeira archipelago</named-content>; island: <named-content xmlns:xlink="http://www.w3.org/1999/xlink" content-type="dwc:island" xlink:type="simple">Madeira</named-content>; country: <named-content xmlns:xlink="http://www.w3.org/1999/xlink" content-type="dwc:country" xlink:type="simple">Portugal</named-content>; countryCode: <named-content xmlns:xlink="http://www.w3.org/1999/xlink" content-type="dwc:countryCode" xlink:type="simple">PT</named-content>; stateProvince: <named-content xmlns:xlink="http://www.w3.org/1999/xlink" content-type="dwc:stateProvince" xlink:type="simple">Madeira</named-content>; county: <named-content xmlns:xlink="http://www.w3.org/1999/xlink" content-type="dwc:county" xlink:type="simple">Porto Moniz</named-content>; locality: <named-content xmlns:xlink="http://www.w3.org/1999/xlink" content-type="dwc:locality" xlink:type="simple">Fanal</named-content>; verbatimElevation: <named-content xmlns:xlink="http://www.w3.org/1999/xlink" content-type="dwc:verbatimElevation" xlink:type="simple">755</named-content>; decimalLatitude: <named-content xmlns:xlink="http://www.w3.org/1999/xlink" content-type="dwc:decimalLatitude" xlink:type="simple">32.8302</named-content>; decimalLongitude: <named-content xmlns:xlink="http://www.w3.org/1999/xlink" content-type="dwc:decimalLongitude" xlink:type="simple">-17.1585</named-content>; geodeticDatum: <named-content xmlns:xlink="http://www.w3.org/1999/xlink" content-type="dwc:geodeticDatum" xlink:type="simple">WGS84</named-content>; <bold>Event:</bold> samplingProtocol: <named-content xmlns:xlink="http://www.w3.org/1999/xlink" content-type="dwc:samplingProtocol" xlink:type="simple">Pitfall</named-content></p></list-item><list-item><p><bold>Type status:</bold> <named-content xmlns:xlink="http://www.w3.org/1999/xlink" content-type="dwc:typeStatus" xlink:type="simple">Other material</named-content>. <bold>Occurrence:</bold> sex: <named-content xmlns:xlink="http://www.w3.org/1999/xlink" content-type="dwc:sex" xlink:type="simple">3 males, 4 females</named-content>; <bold>Location:</bold> locationID: <named-content xmlns:xlink="http://www.w3.org/1999/xlink" content-type="dwc:locationID" xlink:type="simple">24</named-content>; higherGeography: <named-content xmlns:xlink="http://www.w3.org/1999/xlink" content-type="dwc:higherGeography" xlink:type="simple">Macaronesia</named-content>; continent: <named-content xmlns:xlink="http://www.w3.org/1999/xlink" content-type="dwc:continent" xlink:type="simple">Europe</named-content>; waterBody: <named-content xmlns:xlink="http://www.w3.org/1999/xlink" content-type="dwc:waterBody" xlink:type="simple">Atlantic Ocean</named-content>; islandGroup: <named-content xmlns:xlink="http://www.w3.org/1999/xlink" content-type="dwc:islandGroup" xlink:type="simple">Madeira archipelago</named-content>; island: <named-content xmlns:xlink="http://www.w3.org/1999/xlink" content-type="dwc:island" xlink:type="simple">Madeira</named-content>; country: <named-content xmlns:xlink="http://www.w3.org/1999/xlink" content-type="dwc:country" xlink:type="simple">Portugal</named-content>; countryCode: <named-content xmlns:xlink="http://www.w3.org/1999/xlink" content-type="dwc:countryCode" xlink:type="simple">PT</named-content>; stateProvince: <named-content xmlns:xlink="http://www.w3.org/1999/xlink" content-type="dwc:stateProvince" xlink:type="simple">Madeira</named-content>; county: <named-content xmlns:xlink="http://www.w3.org/1999/xlink" content-type="dwc:county" xlink:type="simple">Porto Moniz</named-content>; locality: <named-content xmlns:xlink="http://www.w3.org/1999/xlink" content-type="dwc:locality" xlink:type="simple">Fanal - Levada dos Cedros</named-content>; verbatimElevation: <named-content xmlns:xlink="http://www.w3.org/1999/xlink" content-type="dwc:verbatimElevation" xlink:type="simple">820</named-content>; decimalLatitude: <named-content xmlns:xlink="http://www.w3.org/1999/xlink" content-type="dwc:decimalLatitude" xlink:type="simple">32.8259</named-content>; decimalLongitude: <named-content xmlns:xlink="http://www.w3.org/1999/xlink" content-type="dwc:decimalLongitude" xlink:type="simple">-17.158</named-content>; geodeticDatum: <named-content xmlns:xlink="http://www.w3.org/1999/xlink" content-type="dwc:geodeticDatum" xlink:type="simple">WGS84</named-content>; <bold>Event:</bold> samplingProtocol: <named-content xmlns:xlink="http://www.w3.org/1999/xlink" content-type="dwc:samplingProtocol" xlink:type="simple">Pitfall</named-content></p></list-item><list-item><p><bold>Type status:</bold> <named-content xmlns:xlink="http://www.w3.org/1999/xlink" content-type="dwc:typeStatus" xlink:type="simple">Other material</named-content>. <bold>Occurrence:</bold> sex: <named-content xmlns:xlink="http://www.w3.org/1999/xlink" content-type="dwc:sex" xlink:type="simple">2 females</named-content>; <bold>Location:</bold> locationID: <named-content xmlns:xlink="http://www.w3.org/1999/xlink" content-type="dwc:locationID" xlink:type="simple">25</named-content>; higherGeography: <named-content xmlns:xlink="http://www.w3.org/1999/xlink" content-type="dwc:higherGeography" xlink:type="simple">Macaronesia</named-content>; continent: <named-content xmlns:xlink="http://www.w3.org/1999/xlink" content-type="dwc:continent" xlink:type="simple">Europe</named-content>; waterBody: <named-content xmlns:xlink="http://www.w3.org/1999/xlink" content-type="dwc:waterBody" xlink:type="simple">Atlantic Ocean</named-content>; islandGroup: <named-content xmlns:xlink="http://www.w3.org/1999/xlink" content-type="dwc:islandGroup" xlink:type="simple">Madeira archipelago</named-content>; island: <named-content xmlns:xlink="http://www.w3.org/1999/xlink" content-type="dwc:island" xlink:type="simple">Madeira</named-content>; country: <named-content xmlns:xlink="http://www.w3.org/1999/xlink" content-type="dwc:country" xlink:type="simple">Portugal</named-content>; countryCode: <named-content xmlns:xlink="http://www.w3.org/1999/xlink" content-type="dwc:countryCode" xlink:type="simple">PT</named-content>; stateProvince: <named-content xmlns:xlink="http://www.w3.org/1999/xlink" content-type="dwc:stateProvince" xlink:type="simple">Madeira</named-content>; county: <named-content xmlns:xlink="http://www.w3.org/1999/xlink" content-type="dwc:county" xlink:type="simple">Porto Moniz</named-content>; locality: <named-content xmlns:xlink="http://www.w3.org/1999/xlink" content-type="dwc:locality" xlink:type="simple">Fanal</named-content>; verbatimElevation: <named-content xmlns:xlink="http://www.w3.org/1999/xlink" content-type="dwc:verbatimElevation" xlink:type="simple">890</named-content>; decimalLatitude: <named-content xmlns:xlink="http://www.w3.org/1999/xlink" content-type="dwc:decimalLatitude" xlink:type="simple">32.8236</named-content>; decimalLongitude: <named-content xmlns:xlink="http://www.w3.org/1999/xlink" content-type="dwc:decimalLongitude" xlink:type="simple">-17.156</named-content>; geodeticDatum: <named-content xmlns:xlink="http://www.w3.org/1999/xlink" content-type="dwc:geodeticDatum" xlink:type="simple">WGS84</named-content>; <bold>Event:</bold> samplingProtocol: <named-content xmlns:xlink="http://www.w3.org/1999/xlink" content-type="dwc:samplingProtocol" xlink:type="simple">Direct sampling</named-content></p></list-item><list-item><p><bold>Type status:</bold> <named-content xmlns:xlink="http://www.w3.org/1999/xlink" content-type="dwc:typeStatus" xlink:type="simple">Other material</named-content>. <bold>Occurrence:</bold> sex: <named-content xmlns:xlink="http://www.w3.org/1999/xlink" content-type="dwc:sex" xlink:type="simple">1 male, 5 females</named-content>; <bold>Location:</bold> locationID: <named-content xmlns:xlink="http://www.w3.org/1999/xlink" content-type="dwc:locationID" xlink:type="simple">25</named-content>; higherGeography: <named-content xmlns:xlink="http://www.w3.org/1999/xlink" content-type="dwc:higherGeography" xlink:type="simple">Macaronesia</named-content>; continent: <named-content xmlns:xlink="http://www.w3.org/1999/xlink" content-type="dwc:continent" xlink:type="simple">Europe</named-content>; waterBody: <named-content xmlns:xlink="http://www.w3.org/1999/xlink" content-type="dwc:waterBody" xlink:type="simple">Atlantic Ocean</named-content>; islandGroup: <named-content xmlns:xlink="http://www.w3.org/1999/xlink" content-type="dwc:islandGroup" xlink:type="simple">Madeira archipelago</named-content>; island: <named-content xmlns:xlink="http://www.w3.org/1999/xlink" content-type="dwc:island" xlink:type="simple">Madeira</named-content>; country: <named-content xmlns:xlink="http://www.w3.org/1999/xlink" content-type="dwc:country" xlink:type="simple">Portugal</named-content>; countryCode: <named-content xmlns:xlink="http://www.w3.org/1999/xlink" content-type="dwc:countryCode" xlink:type="simple">PT</named-content>; stateProvince: <named-content xmlns:xlink="http://www.w3.org/1999/xlink" content-type="dwc:stateProvince" xlink:type="simple">Madeira</named-content>; county: <named-content xmlns:xlink="http://www.w3.org/1999/xlink" content-type="dwc:county" xlink:type="simple">Porto Moniz</named-content>; locality: <named-content xmlns:xlink="http://www.w3.org/1999/xlink" content-type="dwc:locality" xlink:type="simple">Fanal</named-content>; verbatimElevation: <named-content xmlns:xlink="http://www.w3.org/1999/xlink" content-type="dwc:verbatimElevation" xlink:type="simple">890</named-content>; decimalLatitude: <named-content xmlns:xlink="http://www.w3.org/1999/xlink" content-type="dwc:decimalLatitude" xlink:type="simple">32.8236</named-content>; decimalLongitude: <named-content xmlns:xlink="http://www.w3.org/1999/xlink" content-type="dwc:decimalLongitude" xlink:type="simple">-17.156</named-content>; geodeticDatum: <named-content xmlns:xlink="http://www.w3.org/1999/xlink" content-type="dwc:geodeticDatum" xlink:type="simple">WGS84</named-content>; <bold>Event:</bold> samplingProtocol: <named-content xmlns:xlink="http://www.w3.org/1999/xlink" content-type="dwc:samplingProtocol" xlink:type="simple">Pitfall</named-content></p></list-item><list-item><p><bold>Type status:</bold> <named-content xmlns:xlink="http://www.w3.org/1999/xlink" content-type="dwc:typeStatus" xlink:type="simple">Other material</named-content>. <bold>Occurrence:</bold> sex: <named-content xmlns:xlink="http://www.w3.org/1999/xlink" content-type="dwc:sex" xlink:type="simple">1 male, 2 females</named-content>; <bold>Location:</bold> locationID: <named-content xmlns:xlink="http://www.w3.org/1999/xlink" content-type="dwc:locationID" xlink:type="simple">26</named-content>; higherGeography: <named-content xmlns:xlink="http://www.w3.org/1999/xlink" content-type="dwc:higherGeography" xlink:type="simple">Macaronesia</named-content>; continent: <named-content xmlns:xlink="http://www.w3.org/1999/xlink" content-type="dwc:continent" xlink:type="simple">Europe</named-content>; waterBody: <named-content xmlns:xlink="http://www.w3.org/1999/xlink" content-type="dwc:waterBody" xlink:type="simple">Atlantic Ocean</named-content>; islandGroup: <named-content xmlns:xlink="http://www.w3.org/1999/xlink" content-type="dwc:islandGroup" xlink:type="simple">Madeira archipelago</named-content>; island: <named-content xmlns:xlink="http://www.w3.org/1999/xlink" content-type="dwc:island" xlink:type="simple">Madeira</named-content>; country: <named-content xmlns:xlink="http://www.w3.org/1999/xlink" content-type="dwc:country" xlink:type="simple">Portugal</named-content>; countryCode: <named-content xmlns:xlink="http://www.w3.org/1999/xlink" content-type="dwc:countryCode" xlink:type="simple">PT</named-content>; stateProvince: <named-content xmlns:xlink="http://www.w3.org/1999/xlink" content-type="dwc:stateProvince" xlink:type="simple">Madeira</named-content>; county: <named-content xmlns:xlink="http://www.w3.org/1999/xlink" content-type="dwc:county" xlink:type="simple">Porto Moniz</named-content>; locality: <named-content xmlns:xlink="http://www.w3.org/1999/xlink" content-type="dwc:locality" xlink:type="simple">Fanal</named-content>; verbatimElevation: <named-content xmlns:xlink="http://www.w3.org/1999/xlink" content-type="dwc:verbatimElevation" xlink:type="simple">889</named-content>; decimalLatitude: <named-content xmlns:xlink="http://www.w3.org/1999/xlink" content-type="dwc:decimalLatitude" xlink:type="simple">32.8226</named-content>; decimalLongitude: <named-content xmlns:xlink="http://www.w3.org/1999/xlink" content-type="dwc:decimalLongitude" xlink:type="simple">-17.1539</named-content>; geodeticDatum: <named-content xmlns:xlink="http://www.w3.org/1999/xlink" content-type="dwc:geodeticDatum" xlink:type="simple">WGS84</named-content>; <bold>Event:</bold> samplingProtocol: <named-content xmlns:xlink="http://www.w3.org/1999/xlink" content-type="dwc:samplingProtocol" xlink:type="simple">Pitfall</named-content></p></list-item><list-item><p><bold>Type status:</bold> <named-content xmlns:xlink="http://www.w3.org/1999/xlink" content-type="dwc:typeStatus" xlink:type="simple">Other material</named-content>. <bold>Occurrence:</bold> sex: <named-content xmlns:xlink="http://www.w3.org/1999/xlink" content-type="dwc:sex" xlink:type="simple">2 females</named-content>; <bold>Location:</bold> locationID: <named-content xmlns:xlink="http://www.w3.org/1999/xlink" content-type="dwc:locationID" xlink:type="simple">27</named-content>; higherGeography: <named-content xmlns:xlink="http://www.w3.org/1999/xlink" content-type="dwc:higherGeography" xlink:type="simple">Macaronesia</named-content>; continent: <named-content xmlns:xlink="http://www.w3.org/1999/xlink" content-type="dwc:continent" xlink:type="simple">Europe</named-content>; waterBody: <named-content xmlns:xlink="http://www.w3.org/1999/xlink" content-type="dwc:waterBody" xlink:type="simple">Atlantic Ocean</named-content>; islandGroup: <named-content xmlns:xlink="http://www.w3.org/1999/xlink" content-type="dwc:islandGroup" xlink:type="simple">Madeira archipelago</named-content>; island: <named-content xmlns:xlink="http://www.w3.org/1999/xlink" content-type="dwc:island" xlink:type="simple">Madeira</named-content>; country: <named-content xmlns:xlink="http://www.w3.org/1999/xlink" content-type="dwc:country" xlink:type="simple">Portugal</named-content>; countryCode: <named-content xmlns:xlink="http://www.w3.org/1999/xlink" content-type="dwc:countryCode" xlink:type="simple">PT</named-content>; stateProvince: <named-content xmlns:xlink="http://www.w3.org/1999/xlink" content-type="dwc:stateProvince" xlink:type="simple">Madeira</named-content>; county: <named-content xmlns:xlink="http://www.w3.org/1999/xlink" content-type="dwc:county" xlink:type="simple">Porto Moniz</named-content>; locality: <named-content xmlns:xlink="http://www.w3.org/1999/xlink" content-type="dwc:locality" xlink:type="simple">Fanal</named-content>; verbatimElevation: <named-content xmlns:xlink="http://www.w3.org/1999/xlink" content-type="dwc:verbatimElevation" xlink:type="simple">1023</named-content>; decimalLatitude: <named-content xmlns:xlink="http://www.w3.org/1999/xlink" content-type="dwc:decimalLatitude" xlink:type="simple">32.8182</named-content>; decimalLongitude: <named-content xmlns:xlink="http://www.w3.org/1999/xlink" content-type="dwc:decimalLongitude" xlink:type="simple">-17.1521</named-content>; geodeticDatum: <named-content xmlns:xlink="http://www.w3.org/1999/xlink" content-type="dwc:geodeticDatum" xlink:type="simple">WGS84</named-content>; <bold>Event:</bold> samplingProtocol: <named-content xmlns:xlink="http://www.w3.org/1999/xlink" content-type="dwc:samplingProtocol" xlink:type="simple">Direct sampling</named-content></p></list-item><list-item><p><bold>Type status:</bold> <named-content xmlns:xlink="http://www.w3.org/1999/xlink" content-type="dwc:typeStatus" xlink:type="simple">Other material</named-content>. <bold>Occurrence:</bold> sex: <named-content xmlns:xlink="http://www.w3.org/1999/xlink" content-type="dwc:sex" xlink:type="simple">1 female</named-content>; <bold>Location:</bold> locationID: <named-content xmlns:xlink="http://www.w3.org/1999/xlink" content-type="dwc:locationID" xlink:type="simple">27</named-content>; higherGeography: <named-content xmlns:xlink="http://www.w3.org/1999/xlink" content-type="dwc:higherGeography" xlink:type="simple">Macaronesia</named-content>; continent: <named-content xmlns:xlink="http://www.w3.org/1999/xlink" content-type="dwc:continent" xlink:type="simple">Europe</named-content>; waterBody: <named-content xmlns:xlink="http://www.w3.org/1999/xlink" content-type="dwc:waterBody" xlink:type="simple">Atlantic Ocean</named-content>; islandGroup: <named-content xmlns:xlink="http://www.w3.org/1999/xlink" content-type="dwc:islandGroup" xlink:type="simple">Madeira archipelago</named-content>; island: <named-content xmlns:xlink="http://www.w3.org/1999/xlink" content-type="dwc:island" xlink:type="simple">Madeira</named-content>; country: <named-content xmlns:xlink="http://www.w3.org/1999/xlink" content-type="dwc:country" xlink:type="simple">Portugal</named-content>; countryCode: <named-content xmlns:xlink="http://www.w3.org/1999/xlink" content-type="dwc:countryCode" xlink:type="simple">PT</named-content>; stateProvince: <named-content xmlns:xlink="http://www.w3.org/1999/xlink" content-type="dwc:stateProvince" xlink:type="simple">Madeira</named-content>; county: <named-content xmlns:xlink="http://www.w3.org/1999/xlink" content-type="dwc:county" xlink:type="simple">Porto Moniz</named-content>; locality: <named-content xmlns:xlink="http://www.w3.org/1999/xlink" content-type="dwc:locality" xlink:type="simple">Fanal</named-content>; verbatimElevation: <named-content xmlns:xlink="http://www.w3.org/1999/xlink" content-type="dwc:verbatimElevation" xlink:type="simple">1023</named-content>; decimalLatitude: <named-content xmlns:xlink="http://www.w3.org/1999/xlink" content-type="dwc:decimalLatitude" xlink:type="simple">32.8182</named-content>; decimalLongitude: <named-content xmlns:xlink="http://www.w3.org/1999/xlink" content-type="dwc:decimalLongitude" xlink:type="simple">-17.1521</named-content>; geodeticDatum: <named-content xmlns:xlink="http://www.w3.org/1999/xlink" content-type="dwc:geodeticDatum" xlink:type="simple">WGS84</named-content>; <bold>Event:</bold> samplingProtocol: <named-content xmlns:xlink="http://www.w3.org/1999/xlink" content-type="dwc:samplingProtocol" xlink:type="simple">Pitfall</named-content></p></list-item><list-item><p><bold>Type status:</bold> <named-content xmlns:xlink="http://www.w3.org/1999/xlink" content-type="dwc:typeStatus" xlink:type="simple">Other material</named-content>. <bold>Occurrence:</bold> sex: <named-content xmlns:xlink="http://www.w3.org/1999/xlink" content-type="dwc:sex" xlink:type="simple">1 male, 3 females</named-content>; <bold>Location:</bold> locationID: <named-content xmlns:xlink="http://www.w3.org/1999/xlink" content-type="dwc:locationID" xlink:type="simple">28</named-content>; higherGeography: <named-content xmlns:xlink="http://www.w3.org/1999/xlink" content-type="dwc:higherGeography" xlink:type="simple">Macaronesia</named-content>; continent: <named-content xmlns:xlink="http://www.w3.org/1999/xlink" content-type="dwc:continent" xlink:type="simple">Europe</named-content>; waterBody: <named-content xmlns:xlink="http://www.w3.org/1999/xlink" content-type="dwc:waterBody" xlink:type="simple">Atlantic Ocean</named-content>; islandGroup: <named-content xmlns:xlink="http://www.w3.org/1999/xlink" content-type="dwc:islandGroup" xlink:type="simple">Madeira archipelago</named-content>; island: <named-content xmlns:xlink="http://www.w3.org/1999/xlink" content-type="dwc:island" xlink:type="simple">Madeira</named-content>; country: <named-content xmlns:xlink="http://www.w3.org/1999/xlink" content-type="dwc:country" xlink:type="simple">Portugal</named-content>; countryCode: <named-content xmlns:xlink="http://www.w3.org/1999/xlink" content-type="dwc:countryCode" xlink:type="simple">PT</named-content>; stateProvince: <named-content xmlns:xlink="http://www.w3.org/1999/xlink" content-type="dwc:stateProvince" xlink:type="simple">Madeira</named-content>; county: <named-content xmlns:xlink="http://www.w3.org/1999/xlink" content-type="dwc:county" xlink:type="simple">Porto Moniz</named-content>; locality: <named-content xmlns:xlink="http://www.w3.org/1999/xlink" content-type="dwc:locality" xlink:type="simple">Fanal</named-content>; verbatimElevation: <named-content xmlns:xlink="http://www.w3.org/1999/xlink" content-type="dwc:verbatimElevation" xlink:type="simple">1134</named-content>; decimalLatitude: <named-content xmlns:xlink="http://www.w3.org/1999/xlink" content-type="dwc:decimalLatitude" xlink:type="simple">32.8062</named-content>; decimalLongitude: <named-content xmlns:xlink="http://www.w3.org/1999/xlink" content-type="dwc:decimalLongitude" xlink:type="simple">-17.1409</named-content>; geodeticDatum: <named-content xmlns:xlink="http://www.w3.org/1999/xlink" content-type="dwc:geodeticDatum" xlink:type="simple">WGS84</named-content>; <bold>Event:</bold> samplingProtocol: <named-content xmlns:xlink="http://www.w3.org/1999/xlink" content-type="dwc:samplingProtocol" xlink:type="simple">Direct sampling</named-content></p></list-item><list-item><p><bold>Type status:</bold> <named-content xmlns:xlink="http://www.w3.org/1999/xlink" content-type="dwc:typeStatus" xlink:type="simple">Other material</named-content>. <bold>Occurrence:</bold> sex: <named-content xmlns:xlink="http://www.w3.org/1999/xlink" content-type="dwc:sex" xlink:type="simple">2 females</named-content>; <bold>Location:</bold> locationID: <named-content xmlns:xlink="http://www.w3.org/1999/xlink" content-type="dwc:locationID" xlink:type="simple">28</named-content>; higherGeography: <named-content xmlns:xlink="http://www.w3.org/1999/xlink" content-type="dwc:higherGeography" xlink:type="simple">Macaronesia</named-content>; continent: <named-content xmlns:xlink="http://www.w3.org/1999/xlink" content-type="dwc:continent" xlink:type="simple">Europe</named-content>; waterBody: <named-content xmlns:xlink="http://www.w3.org/1999/xlink" content-type="dwc:waterBody" xlink:type="simple">Atlantic Ocean</named-content>; islandGroup: <named-content xmlns:xlink="http://www.w3.org/1999/xlink" content-type="dwc:islandGroup" xlink:type="simple">Madeira archipelago</named-content>; island: <named-content xmlns:xlink="http://www.w3.org/1999/xlink" content-type="dwc:island" xlink:type="simple">Madeira</named-content>; country: <named-content xmlns:xlink="http://www.w3.org/1999/xlink" content-type="dwc:country" xlink:type="simple">Portugal</named-content>; countryCode: <named-content xmlns:xlink="http://www.w3.org/1999/xlink" content-type="dwc:countryCode" xlink:type="simple">PT</named-content>; stateProvince: <named-content xmlns:xlink="http://www.w3.org/1999/xlink" content-type="dwc:stateProvince" xlink:type="simple">Madeira</named-content>; county: <named-content xmlns:xlink="http://www.w3.org/1999/xlink" content-type="dwc:county" xlink:type="simple">Porto Moniz</named-content>; locality: <named-content xmlns:xlink="http://www.w3.org/1999/xlink" content-type="dwc:locality" xlink:type="simple">Fanal</named-content>; verbatimElevation: <named-content xmlns:xlink="http://www.w3.org/1999/xlink" content-type="dwc:verbatimElevation" xlink:type="simple">1134</named-content>; decimalLatitude: <named-content xmlns:xlink="http://www.w3.org/1999/xlink" content-type="dwc:decimalLatitude" xlink:type="simple">32.8062</named-content>; decimalLongitude: <named-content xmlns:xlink="http://www.w3.org/1999/xlink" content-type="dwc:decimalLongitude" xlink:type="simple">-17.1409</named-content>; geodeticDatum: <named-content xmlns:xlink="http://www.w3.org/1999/xlink" content-type="dwc:geodeticDatum" xlink:type="simple">WGS84</named-content>; <bold>Event:</bold> samplingProtocol: <named-content xmlns:xlink="http://www.w3.org/1999/xlink" content-type="dwc:samplingProtocol" xlink:type="simple">Pitfall</named-content></p></list-item><list-item><p><bold>Type status:</bold> <named-content xmlns:xlink="http://www.w3.org/1999/xlink" content-type="dwc:typeStatus" xlink:type="simple">Other material</named-content>. <bold>Occurrence:</bold> sex: <named-content xmlns:xlink="http://www.w3.org/1999/xlink" content-type="dwc:sex" xlink:type="simple">1 male</named-content>; <bold>Location:</bold> locationID: <named-content xmlns:xlink="http://www.w3.org/1999/xlink" content-type="dwc:locationID" xlink:type="simple">29</named-content>; higherGeography: <named-content xmlns:xlink="http://www.w3.org/1999/xlink" content-type="dwc:higherGeography" xlink:type="simple">Macaronesia</named-content>; continent: <named-content xmlns:xlink="http://www.w3.org/1999/xlink" content-type="dwc:continent" xlink:type="simple">Europe</named-content>; waterBody: <named-content xmlns:xlink="http://www.w3.org/1999/xlink" content-type="dwc:waterBody" xlink:type="simple">Atlantic Ocean</named-content>; islandGroup: <named-content xmlns:xlink="http://www.w3.org/1999/xlink" content-type="dwc:islandGroup" xlink:type="simple">Madeira archipelago</named-content>; island: <named-content xmlns:xlink="http://www.w3.org/1999/xlink" content-type="dwc:island" xlink:type="simple">Madeira</named-content>; country: <named-content xmlns:xlink="http://www.w3.org/1999/xlink" content-type="dwc:country" xlink:type="simple">Portugal</named-content>; countryCode: <named-content xmlns:xlink="http://www.w3.org/1999/xlink" content-type="dwc:countryCode" xlink:type="simple">PT</named-content>; stateProvince: <named-content xmlns:xlink="http://www.w3.org/1999/xlink" content-type="dwc:stateProvince" xlink:type="simple">Madeira</named-content>; county: <named-content xmlns:xlink="http://www.w3.org/1999/xlink" content-type="dwc:county" xlink:type="simple">São Vicente</named-content>; locality: <named-content xmlns:xlink="http://www.w3.org/1999/xlink" content-type="dwc:locality" xlink:type="simple">Ginjas</named-content>; verbatimElevation: <named-content xmlns:xlink="http://www.w3.org/1999/xlink" content-type="dwc:verbatimElevation" xlink:type="simple">869</named-content>; decimalLatitude: <named-content xmlns:xlink="http://www.w3.org/1999/xlink" content-type="dwc:decimalLatitude" xlink:type="simple">32.7758</named-content>; decimalLongitude: <named-content xmlns:xlink="http://www.w3.org/1999/xlink" content-type="dwc:decimalLongitude" xlink:type="simple">-17.0534</named-content>; geodeticDatum: <named-content xmlns:xlink="http://www.w3.org/1999/xlink" content-type="dwc:geodeticDatum" xlink:type="simple">WGS84</named-content>; <bold>Event:</bold> samplingProtocol: <named-content xmlns:xlink="http://www.w3.org/1999/xlink" content-type="dwc:samplingProtocol" xlink:type="simple">Direct sampling</named-content></p></list-item><list-item><p><bold>Type status:</bold> <named-content xmlns:xlink="http://www.w3.org/1999/xlink" content-type="dwc:typeStatus" xlink:type="simple">Other material</named-content>. <bold>Occurrence:</bold> sex: <named-content xmlns:xlink="http://www.w3.org/1999/xlink" content-type="dwc:sex" xlink:type="simple">1 female</named-content>; <bold>Location:</bold> locationID: <named-content xmlns:xlink="http://www.w3.org/1999/xlink" content-type="dwc:locationID" xlink:type="simple">29</named-content>; higherGeography: <named-content xmlns:xlink="http://www.w3.org/1999/xlink" content-type="dwc:higherGeography" xlink:type="simple">Macaronesia</named-content>; continent: <named-content xmlns:xlink="http://www.w3.org/1999/xlink" content-type="dwc:continent" xlink:type="simple">Europe</named-content>; waterBody: <named-content xmlns:xlink="http://www.w3.org/1999/xlink" content-type="dwc:waterBody" xlink:type="simple">Atlantic Ocean</named-content>; islandGroup: <named-content xmlns:xlink="http://www.w3.org/1999/xlink" content-type="dwc:islandGroup" xlink:type="simple">Madeira archipelago</named-content>; island: <named-content xmlns:xlink="http://www.w3.org/1999/xlink" content-type="dwc:island" xlink:type="simple">Madeira</named-content>; country: <named-content xmlns:xlink="http://www.w3.org/1999/xlink" content-type="dwc:country" xlink:type="simple">Portugal</named-content>; countryCode: <named-content xmlns:xlink="http://www.w3.org/1999/xlink" content-type="dwc:countryCode" xlink:type="simple">PT</named-content>; stateProvince: <named-content xmlns:xlink="http://www.w3.org/1999/xlink" content-type="dwc:stateProvince" xlink:type="simple">Madeira</named-content>; county: <named-content xmlns:xlink="http://www.w3.org/1999/xlink" content-type="dwc:county" xlink:type="simple">São Vicente</named-content>; locality: <named-content xmlns:xlink="http://www.w3.org/1999/xlink" content-type="dwc:locality" xlink:type="simple">Ginjas</named-content>; verbatimElevation: <named-content xmlns:xlink="http://www.w3.org/1999/xlink" content-type="dwc:verbatimElevation" xlink:type="simple">869</named-content>; decimalLatitude: <named-content xmlns:xlink="http://www.w3.org/1999/xlink" content-type="dwc:decimalLatitude" xlink:type="simple">32.7758</named-content>; decimalLongitude: <named-content xmlns:xlink="http://www.w3.org/1999/xlink" content-type="dwc:decimalLongitude" xlink:type="simple">-17.0534</named-content>; geodeticDatum: <named-content xmlns:xlink="http://www.w3.org/1999/xlink" content-type="dwc:geodeticDatum" xlink:type="simple">WGS84</named-content>; <bold>Event:</bold> samplingProtocol: <named-content xmlns:xlink="http://www.w3.org/1999/xlink" content-type="dwc:samplingProtocol" xlink:type="simple">Pitfall</named-content></p></list-item><list-item><p><bold>Type status:</bold> <named-content xmlns:xlink="http://www.w3.org/1999/xlink" content-type="dwc:typeStatus" xlink:type="simple">Other material</named-content>. <bold>Occurrence:</bold> sex: <named-content xmlns:xlink="http://www.w3.org/1999/xlink" content-type="dwc:sex" xlink:type="simple">1 female</named-content>; <bold>Location:</bold> locationID: <named-content xmlns:xlink="http://www.w3.org/1999/xlink" content-type="dwc:locationID" xlink:type="simple">33</named-content>; higherGeography: <named-content xmlns:xlink="http://www.w3.org/1999/xlink" content-type="dwc:higherGeography" xlink:type="simple">Macaronesia</named-content>; continent: <named-content xmlns:xlink="http://www.w3.org/1999/xlink" content-type="dwc:continent" xlink:type="simple">Europe</named-content>; waterBody: <named-content xmlns:xlink="http://www.w3.org/1999/xlink" content-type="dwc:waterBody" xlink:type="simple">Atlantic Ocean</named-content>; islandGroup: <named-content xmlns:xlink="http://www.w3.org/1999/xlink" content-type="dwc:islandGroup" xlink:type="simple">Madeira archipelago</named-content>; island: <named-content xmlns:xlink="http://www.w3.org/1999/xlink" content-type="dwc:island" xlink:type="simple">Madeira</named-content>; country: <named-content xmlns:xlink="http://www.w3.org/1999/xlink" content-type="dwc:country" xlink:type="simple">Portugal</named-content>; countryCode: <named-content xmlns:xlink="http://www.w3.org/1999/xlink" content-type="dwc:countryCode" xlink:type="simple">PT</named-content>; stateProvince: <named-content xmlns:xlink="http://www.w3.org/1999/xlink" content-type="dwc:stateProvince" xlink:type="simple">Madeira</named-content>; county: <named-content xmlns:xlink="http://www.w3.org/1999/xlink" content-type="dwc:county" xlink:type="simple">Porto Moniz</named-content>; locality: <named-content xmlns:xlink="http://www.w3.org/1999/xlink" content-type="dwc:locality" xlink:type="simple">Rabaçal</named-content>; verbatimElevation: <named-content xmlns:xlink="http://www.w3.org/1999/xlink" content-type="dwc:verbatimElevation" xlink:type="simple">930</named-content>; decimalLatitude: <named-content xmlns:xlink="http://www.w3.org/1999/xlink" content-type="dwc:decimalLatitude" xlink:type="simple">32.7647</named-content>; decimalLongitude: <named-content xmlns:xlink="http://www.w3.org/1999/xlink" content-type="dwc:decimalLongitude" xlink:type="simple">-17.1341</named-content>; geodeticDatum: <named-content xmlns:xlink="http://www.w3.org/1999/xlink" content-type="dwc:geodeticDatum" xlink:type="simple">WGS84</named-content>; <bold>Event:</bold> samplingProtocol: <named-content xmlns:xlink="http://www.w3.org/1999/xlink" content-type="dwc:samplingProtocol" xlink:type="simple">Direct sampling</named-content></p></list-item><list-item><p><bold>Type status:</bold> <named-content xmlns:xlink="http://www.w3.org/1999/xlink" content-type="dwc:typeStatus" xlink:type="simple">Other material</named-content>. <bold>Occurrence:</bold> sex: <named-content xmlns:xlink="http://www.w3.org/1999/xlink" content-type="dwc:sex" xlink:type="simple">4 females</named-content>; <bold>Location:</bold> locationID: <named-content xmlns:xlink="http://www.w3.org/1999/xlink" content-type="dwc:locationID" xlink:type="simple">33</named-content>; higherGeography: <named-content xmlns:xlink="http://www.w3.org/1999/xlink" content-type="dwc:higherGeography" xlink:type="simple">Macaronesia</named-content>; continent: <named-content xmlns:xlink="http://www.w3.org/1999/xlink" content-type="dwc:continent" xlink:type="simple">Europe</named-content>; waterBody: <named-content xmlns:xlink="http://www.w3.org/1999/xlink" content-type="dwc:waterBody" xlink:type="simple">Atlantic Ocean</named-content>; islandGroup: <named-content xmlns:xlink="http://www.w3.org/1999/xlink" content-type="dwc:islandGroup" xlink:type="simple">Madeira archipelago</named-content>; island: <named-content xmlns:xlink="http://www.w3.org/1999/xlink" content-type="dwc:island" xlink:type="simple">Madeira</named-content>; country: <named-content xmlns:xlink="http://www.w3.org/1999/xlink" content-type="dwc:country" xlink:type="simple">Portugal</named-content>; countryCode: <named-content xmlns:xlink="http://www.w3.org/1999/xlink" content-type="dwc:countryCode" xlink:type="simple">PT</named-content>; stateProvince: <named-content xmlns:xlink="http://www.w3.org/1999/xlink" content-type="dwc:stateProvince" xlink:type="simple">Madeira</named-content>; county: <named-content xmlns:xlink="http://www.w3.org/1999/xlink" content-type="dwc:county" xlink:type="simple">Porto Moniz</named-content>; locality: <named-content xmlns:xlink="http://www.w3.org/1999/xlink" content-type="dwc:locality" xlink:type="simple">Rabaçal</named-content>; verbatimElevation: <named-content xmlns:xlink="http://www.w3.org/1999/xlink" content-type="dwc:verbatimElevation" xlink:type="simple">930</named-content>; decimalLatitude: <named-content xmlns:xlink="http://www.w3.org/1999/xlink" content-type="dwc:decimalLatitude" xlink:type="simple">32.7647</named-content>; decimalLongitude: <named-content xmlns:xlink="http://www.w3.org/1999/xlink" content-type="dwc:decimalLongitude" xlink:type="simple">-17.1341</named-content>; geodeticDatum: <named-content xmlns:xlink="http://www.w3.org/1999/xlink" content-type="dwc:geodeticDatum" xlink:type="simple">WGS84</named-content>; <bold>Event:</bold> samplingProtocol: <named-content xmlns:xlink="http://www.w3.org/1999/xlink" content-type="dwc:samplingProtocol" xlink:type="simple">Pitfall</named-content></p></list-item><list-item><p><bold>Type status:</bold> <named-content xmlns:xlink="http://www.w3.org/1999/xlink" content-type="dwc:typeStatus" xlink:type="simple">Other material</named-content>. <bold>Occurrence:</bold> sex: <named-content xmlns:xlink="http://www.w3.org/1999/xlink" content-type="dwc:sex" xlink:type="simple">1 male, 1 female</named-content>; <bold>Location:</bold> locationID: <named-content xmlns:xlink="http://www.w3.org/1999/xlink" content-type="dwc:locationID" xlink:type="simple">35</named-content>; higherGeography: <named-content xmlns:xlink="http://www.w3.org/1999/xlink" content-type="dwc:higherGeography" xlink:type="simple">Macaronesia</named-content>; continent: <named-content xmlns:xlink="http://www.w3.org/1999/xlink" content-type="dwc:continent" xlink:type="simple">Europe</named-content>; waterBody: <named-content xmlns:xlink="http://www.w3.org/1999/xlink" content-type="dwc:waterBody" xlink:type="simple">Atlantic Ocean</named-content>; islandGroup: <named-content xmlns:xlink="http://www.w3.org/1999/xlink" content-type="dwc:islandGroup" xlink:type="simple">Madeira archipelago</named-content>; island: <named-content xmlns:xlink="http://www.w3.org/1999/xlink" content-type="dwc:island" xlink:type="simple">Madeira</named-content>; country: <named-content xmlns:xlink="http://www.w3.org/1999/xlink" content-type="dwc:country" xlink:type="simple">Portugal</named-content>; countryCode: <named-content xmlns:xlink="http://www.w3.org/1999/xlink" content-type="dwc:countryCode" xlink:type="simple">PT</named-content>; stateProvince: <named-content xmlns:xlink="http://www.w3.org/1999/xlink" content-type="dwc:stateProvince" xlink:type="simple">Madeira</named-content>; county: <named-content xmlns:xlink="http://www.w3.org/1999/xlink" content-type="dwc:county" xlink:type="simple">Porto Moniz</named-content>; locality: <named-content xmlns:xlink="http://www.w3.org/1999/xlink" content-type="dwc:locality" xlink:type="simple">Casa do Elias</named-content>; verbatimElevation: <named-content xmlns:xlink="http://www.w3.org/1999/xlink" content-type="dwc:verbatimElevation" xlink:type="simple">814</named-content>; decimalLatitude: <named-content xmlns:xlink="http://www.w3.org/1999/xlink" content-type="dwc:decimalLatitude" xlink:type="simple">32.8268</named-content>; decimalLongitude: <named-content xmlns:xlink="http://www.w3.org/1999/xlink" content-type="dwc:decimalLongitude" xlink:type="simple">-17.1883</named-content>; geodeticDatum: <named-content xmlns:xlink="http://www.w3.org/1999/xlink" content-type="dwc:geodeticDatum" xlink:type="simple">WGS84</named-content>; <bold>Event:</bold> samplingProtocol: <named-content xmlns:xlink="http://www.w3.org/1999/xlink" content-type="dwc:samplingProtocol" xlink:type="simple">Pitfall</named-content></p></list-item></list></tp:treatment-sec><tp:treatment-sec sec-type="Ecological interactions"><title>Ecological interactions</title><sec sec-type="Native status"><title>Native status</title><p>introduced</p></sec></tp:treatment-sec><tp:treatment-sec sec-type="Distribution"><title>Distribution</title><p>Cosmopolitan</p></tp:treatment-sec></tp:taxon-treatment>
