# Supplementary material for: Spatial distribution of Madeira Island Laurisilva endemic spiders (Arachnida: Araneae)
Source: Biodivers Data J. 2014 Feb 14;(2):e1051. doi: 10.3897/BDJ.2.e1051 (PMC4030250; doi:10.3897/BDJ.2.e1051)
Supplement: XML Treatment for Misumena spinifera [file BDJ.2.e1051-treatment49.xml]

<!DOCTYPE tp:taxon-treatment
  PUBLIC "-//TaxonX//DTD Taxonomic Treatment Publishing DTD v0 20100105//EN" "tax-treatment-NSO.dtd">
<tp:taxon-treatment xmlns:tp="http://www.plazi.org/taxpub"><tp:treatment-meta><mixed-citation publication-type="journal"><person-group><name><surname>Crespo</surname><given-names>Luís C.</given-names></name><name><surname>Boieiro</surname><given-names>Mário</given-names></name><name><surname>Cardoso</surname><given-names>Pedro</given-names></name><name><surname>Aguiar</surname><given-names>Carlos A.S.</given-names></name><name><surname>Amorim</surname><given-names>Isabel R.</given-names></name><name><surname>Barrinha</surname><given-names>Carla</given-names></name><name><surname>Borges</surname><given-names>Paulo A.V.</given-names></name><name><surname>Menezes</surname><given-names>Dília</given-names></name><name><surname>Pereira</surname><given-names>Fernando</given-names></name><name><surname>Rego</surname><given-names>Carla</given-names></name><name><surname>Ribeiro</surname><given-names>Sérvio</given-names></name><name><surname>Silva</surname><given-names>Israel F.</given-names></name><name><surname>Serrano</surname><given-names>Artur R.M.</given-names></name></person-group><article-title>Spatial distribution of Madeira Island Laurisilva endemic spiders (<tp:taxon-name><tp:taxon-name-part taxon-name-part-type="class">Arachnida</tp:taxon-name-part></tp:taxon-name>: <tp:taxon-name><tp:taxon-name-part taxon-name-part-type="order">Araneae</tp:taxon-name-part></tp:taxon-name>)</article-title><source>Biodivers Data J</source><day>14</day><month>2</month><year>2014</year><volume>2014</volume><issue>2</issue><pub-id pub-id-type="doi">10.3897/BDJ.2.e1051</pub-id></mixed-citation></tp:treatment-meta><tp:nomenclature><tp:taxon-name><tp:taxon-name-part taxon-name-part-type="genus">Misumena</tp:taxon-name-part> <tp:taxon-name-part taxon-name-part-type="species">spinifera</tp:taxon-name-part></tp:taxon-name><tp:taxon-authority>(Blackwall, 1862)</tp:taxon-authority></tp:nomenclature><tp:treatment-sec sec-type="materials"><title>Materials</title><list list-type="alpha-lower" list-content="occurrences"><list-item><p><bold>Type status:</bold> <named-content xmlns:xlink="http://www.w3.org/1999/xlink" content-type="dwc:typeStatus" xlink:type="simple">Other material</named-content>. <bold>Occurrence:</bold> sex: <named-content xmlns:xlink="http://www.w3.org/1999/xlink" content-type="dwc:sex" xlink:type="simple">1 male</named-content>; <bold>Location:</bold> locationID: <named-content xmlns:xlink="http://www.w3.org/1999/xlink" content-type="dwc:locationID" xlink:type="simple">25</named-content>; higherGeography: <named-content xmlns:xlink="http://www.w3.org/1999/xlink" content-type="dwc:higherGeography" xlink:type="simple">Macaronesia</named-content>; continent: <named-content xmlns:xlink="http://www.w3.org/1999/xlink" content-type="dwc:continent" xlink:type="simple">Europe</named-content>; waterBody: <named-content xmlns:xlink="http://www.w3.org/1999/xlink" content-type="dwc:waterBody" xlink:type="simple">Atlantic Ocean</named-content>; islandGroup: <named-content xmlns:xlink="http://www.w3.org/1999/xlink" content-type="dwc:islandGroup" xlink:type="simple">Madeira archipelago</named-content>; island: <named-content xmlns:xlink="http://www.w3.org/1999/xlink" content-type="dwc:island" xlink:type="simple">Madeira</named-content>; country: <named-content xmlns:xlink="http://www.w3.org/1999/xlink" content-type="dwc:country" xlink:type="simple">Portugal</named-content>; countryCode: <named-content xmlns:xlink="http://www.w3.org/1999/xlink" content-type="dwc:countryCode" xlink:type="simple">PT</named-content>; stateProvince: <named-content xmlns:xlink="http://www.w3.org/1999/xlink" content-type="dwc:stateProvince" xlink:type="simple">Madeira</named-content>; county: <named-content xmlns:xlink="http://www.w3.org/1999/xlink" content-type="dwc:county" xlink:type="simple">Porto Moniz</named-content>; locality: <named-content xmlns:xlink="http://www.w3.org/1999/xlink" content-type="dwc:locality" xlink:type="simple">Fanal</named-content>; verbatimElevation: <named-content xmlns:xlink="http://www.w3.org/1999/xlink" content-type="dwc:verbatimElevation" xlink:type="simple">890</named-content>; decimalLatitude: <named-content xmlns:xlink="http://www.w3.org/1999/xlink" content-type="dwc:decimalLatitude" xlink:type="simple">32.8236</named-content>; decimalLongitude: <named-content xmlns:xlink="http://www.w3.org/1999/xlink" content-type="dwc:decimalLongitude" xlink:type="simple">-17.156</named-content>; geodeticDatum: <named-content xmlns:xlink="http://www.w3.org/1999/xlink" content-type="dwc:geodeticDatum" xlink:type="simple">WGS84</named-content>; <bold>Event:</bold> samplingProtocol: <named-content xmlns:xlink="http://www.w3.org/1999/xlink" content-type="dwc:samplingProtocol" xlink:type="simple">Direct sampling</named-content></p></list-item></list></tp:treatment-sec><tp:treatment-sec sec-type="Ecological interactions"><title>Ecological interactions</title><sec sec-type="Native status"><title>Native status</title><p>macaronesian endemic</p></sec></tp:treatment-sec><tp:treatment-sec sec-type="Distribution"><title>Distribution</title><p>Madeira island, Canary Islands</p></tp:treatment-sec></tp:taxon-treatment>
